# Supplementary material for: Inhibition of IRAK4 by microbial trimethylamine blunts metabolic inflammation and ameliorates glycemic control
Source: Nat Metab. 2025 Dec 8;7(12):2531–47. doi: 10.1038/s42255-025-01413-8 (PMC12727497; doi:10.1038/s42255-025-01413-8)
Supplement: Supplementary file 2 — Supplementary Tables 1–6. [file 42255_2025_1413_MOESM2_ESM.xlsx]

## Sheet: Supplementary Table 1
ALL GENES IN HFD GROUP
ID	Symbol	Entrez	Name	logFC	P.Value	Fdr
1428942_at	Mt2	17750	metallothionein 2	-4.62944	7.46758e-11	2.83006e-06
1453220_at	Nxpe2	78252	neurexophilin and PC-esterase domain family, member 2	1.39684	4.93656e-10	9.35428e-06
1425303_at	Gck	103988	glucokinase	2.86212	1.82481e-09	1.67936e-05
1435217_at	Gm7969	666185	predicted gene 7969	-1.22331	2.21562e-09	1.67936e-05
1417560_at	Sfxn1	14057	sideroflexin 1	-1.06272	1.69373e-09	1.67936e-05
1422557_s_at	Mt1	17748	metallothionein 1	-2.95496	4.229e-09	2.67118e-05
1417982_at	Insig2	72999	insulin induced gene 2	-1.86919	5.68895e-09	3.08e-05
1452975_at	Agxt2l1	71760	alanine-glyoxylate aminotransferase 2-like 1	-2.51671	1.24337e-08	5.23571e-05
1455240_x_at	Gm7969	666185	predicted gene 7969	-1.14117	1.12485e-08	5.23571e-05
1418918_at	Igfbp1	16006	insulin-like growth factor binding protein 1	-4.38787	2.07787e-08	7.87472e-05
1431429_a_at	Arl4a	11861	ADP-ribosylation factor-like 4A	-1.28337	2.31392e-08	7.97207e-05
1425185_at	Desi2	78825	desumoylating isopeptidase 2	-1.11846	4.44248e-08	0.000114678
1416125_at	Fkbp5	14229	FK506 binding protein 5	-1.34472	3.9783e-08	0.000114678
1418932_at	Nfil3	18030	nuclear factor, interleukin 3, regulated	-1.56429	4.84154e-08	0.000114678
1454712_at	Slc25a51	230125	solute carrier family 25, member 51	-1.03061	4.22423e-08	0.000114678
1429239_a_at	Stard4	170459	StAR-related lipid transfer (START) domain containing 4	1.95305	4.58658e-08	0.000114678
1451913_a_at	Hyou1	12282	hypoxia up-regulated 1	1.01083	5.22934e-08	0.000116577
1417559_at	Sfxn1	14057	sideroflexin 1	-1.25289	5.83678e-08	0.00012289
1422904_at	Fmo2	55990	flavin containing monooxygenase 2	-1.27006	6.86928e-08	0.000132401
1417981_at	Insig2	72999	insulin induced gene 2	-1.85958	6.98723e-08	0.000132401
1419146_a_at	Gck	103988	glucokinase	2.83351	8.38596e-08	0.000144644
1433674_a_at	Snhg1	83673	small nucleolar RNA host gene (non-protein coding) 1	-1.04436	8.39664e-08	0.000144644
1425344_at	Narf	67608	nuclear prelamin A recognition factor	1.16902	1.01624e-07	0.00016745
1444518_at	Acox1	11430	acyl-Coenzyme A oxidase 1, palmitoyl	-1.98902	1.11582e-07	0.000169149
1416835_s_at	Amd1	11702	S-adenosylmethionine decarboxylase 1	0.924257	1.09815e-07	0.000169149
1418763_at	Nit2	52633	nitrilase family, member 2	0.733663	1.24914e-07	0.000175333
1425745_a_at	Tacc2	57752	transforming, acidic coiled-coil containing protein 2	-1.39633	1.23401e-07	0.000175333
1438211_s_at	Dbp	13170	D site albumin promoter binding protein	2.67709	1.31955e-07	0.000176135
1435245_at	Gls2	216456	glutaminase 2 (liver, mitochondrial)	-1.36213	1.44075e-07	0.000176135
1433668_at	Pnrc1	108767	proline-rich nuclear receptor coactivator 1	-1.00842	1.44053e-07	0.000176135
1429240_at	Stard4	170459	StAR-related lipid transfer (START) domain containing 4	1.80837	1.41758e-07	0.000176135
1420405_at	Slco1a4	28250	solute carrier organic anion transporter family, member 1a4	-1.55067	1.55591e-07	0.000184268
1451678_at	Narf	67608	nuclear prelamin A recognition factor	1.05109	1.63062e-07	0.000185053
1434277_a_at	Ypel2	77864	yippee-like 2 (Drosophila)	-1.37212	1.66019e-07	0.000185053
1416488_at	Ccng2	12452	cyclin G2	-1.55724	2.32118e-07	0.000228364
1436200_at	Lonrf3	74365	LON peptidase N-terminal domain and ring finger 3	-0.939622	2.40734e-07	0.000228364
1435547_at	Mkl2	239719	MKL/myocardin-like 2	-0.867674	2.47056e-07	0.000228364
1418664_at	Mpdz	17475	multiple PDZ domain protein	0.800298	2.42087e-07	0.000228364
1416933_at	Por	18984	P450 (cytochrome) oxidoreductase	-0.98612	2.28931e-07	0.000228364
1424744_at	Sds	231691	serine dehydratase	-1.57586	2.36667e-07	0.000228364
1434109_at	Sh3bgrl2	212531	SH3 domain binding glutamic acid-rich protein like 2	0.833818	2.42497e-07	0.000228364
1417980_a_at	Insig2	72999	insulin induced gene 2	-1.97641	2.56987e-07	0.000231888
1418206_at	Sdf2l1	64136	stromal cell-derived factor 2-like 1	1.92888	2.90837e-07	0.000256329
1449316_at	Cyp4f15	106648	cytochrome P450, family 4, subfamily f, polypeptide 15	-0.744994	3.12562e-07	0.000269215
1417880_at	G6pc	14377	glucose-6-phosphatase, catalytic	-2.31584	3.25007e-07	0.000273714
1452712_at	Hnrnpa3	229279	heterogeneous nuclear ribonucleoprotein A3	0.723065	3.40303e-07	0.000280365
1417212_at	Fam195a	68241	family with sequence similarity 195, member A	-0.64088	3.54393e-07	0.000280493
1416085_s_at	Zfand5	22682	zinc finger, AN1-type domain 5	-0.618881	3.55261e-07	0.000280493
1450970_at	Got1	14718	glutamate oxaloacetate transaminase 1, soluble	-1.95027	3.75274e-07	0.000284443
1452831_s_at	Ppat	231327	phosphoribosyl pyrophosphate amidotransferase	1.04128	3.74054e-07	0.000284443
1448148_at	Grn	14824	granulin	-0.754792	4.0178e-07	0.000298562
1418174_at	Dbp	13170	D site albumin promoter binding protein	2.62876	4.21492e-07	0.000301402
1418645_at	Hal	15109	histidine ammonia lyase	-1.15279	4.21507e-07	0.000301402
1416049_at	Gldc	104174	glycine decarboxylase	-1.31177	4.47188e-07	0.000311183
1419520_at	Nat8	68396	N-acetyltransferase 8 (GCN5-related, putative)	-1.15571	4.51608e-07	0.000311183
1427425_at	Slc25a51	230125	solute carrier family 25, member 51	-1.48956	4.70496e-07	0.000318408
1451621_at	Desi2	78825	desumoylating isopeptidase 2	-1.27349	5.61831e-07	0.000373548
1448350_at	Asl	109900	argininosuccinate lyase	-1.3625	5.96282e-07	0.000389619
1435779_at	Cep110	26920	centrosomal protein 110	-0.750244	7.17068e-07	0.000460601
1422070_at	Adh4	26876	alcohol dehydrogenase 4 (class II), pi polypeptide	1.04285	8.01601e-07	0.000503717
1426959_at	Bdh1	71911	3-hydroxybutyrate dehydrogenase, type 1	1.02342	8.10775e-07	0.000503717
1438629_x_at	Grn	14824	granulin	-0.647625	9.40795e-07	0.000572622
1426663_s_at	Slc45a3	212980	solute carrier family 45, member 3	-1.94789	9.51901e-07	0.000572622
1435417_at	AI464131	329828	expressed sequence AI464131	0.677653	9.83974e-07	0.000577174
1424937_at	Plin5	66968	perilipin 5	-1.61188	9.89929e-07	0.000577174
1451814_a_at	Htatip2	53415	HIV-1 tat interactive protein 2, homolog (human)	-0.748476	1.08684e-06	0.000624076
1438941_x_at	Ampd2	109674	adenosine monophosphate deaminase 2	0.94113	1.21073e-06	0.000629645
1448364_at	Ccng2	12452	cyclin G2	-1.45784	1.14639e-06	0.000629645
1420965_a_at	Enc1	13803	ectodermal-neural cortex 1	-0.863121	1.13406e-06	0.000629645
1417279_at	Itpr1	16438	inositol 1,4,5-trisphosphate receptor 1	-0.809431	1.21093e-06	0.000629645
1416497_at	Pdia4	12304	protein disulfide isomerase associated 4	0.731628	1.11494e-06	0.000629645
1423648_at	Pdia6	71853	protein disulfide isomerase associated 6	1.15485	1.21284e-06	0.000629645
1441915_s_at	Plin5	66968	perilipin 5	-1.5019	1.17494e-06	0.000629645
1454971_x_at	Tsc22d1	21807	TSC22 domain family, member 1	1.85625	1.23682e-06	0.00063342
1426083_a_at	Btg1	12226	B cell translocation gene 1, anti-proliferative	-1.08983	1.28103e-06	0.000647315
1454646_at	Tcp11l2	216198	t-complex 11 (mouse) like 2	-0.970227	1.38763e-06	0.00069195
1424943_at	Cyp4a31	666168	cytochrome P450, family 4, subfamily a, polypeptide 31	-0.643229	1.42408e-06	0.000700906
1416795_at	Cryl1	68631	crystallin, lambda 1	-0.621343	1.47859e-06	0.000716187
1417389_at	Gpc1	14733	glypican 1	0.823983	1.49292e-06	0.000716187
1427422_at	Gm6484	624219	predicted gene 6484	1.60282	1.5168e-06	0.000718545
1435640_x_at	A130040M12Rik	319269	RIKEN cDNA A130040M12 gene	-0.89538	1.54884e-06	0.000724667
1460594_a_at	Gmppa	69080	GDP-mannose pyrophosphorylase A	0.676721	1.68232e-06	0.000768152
1437241_at	Klf11	194655	Kruppel-like factor 11	-0.589993	1.67793e-06	0.000768152
1450048_a_at	Idh2	269951	isocitrate dehydrogenase 2 (NADP+), mitochondrial	-0.473918	1.73961e-06	0.000784853
1436934_s_at	Aco2	11429	aconitase 2, mitochondrial	-0.579151	1.94379e-06	0.000790822
1448484_at	Amd1	11702	S-adenosylmethionine decarboxylase 1	0.989743	1.85561e-06	0.000790822
1449375_at	Ces2a	102022	carboxylesterase 2A	-0.69513	1.86597e-06	0.000790822
1440908_at	D030063E12	328530	uncharacterized protein D030063E12	-0.692043	1.96151e-06	0.000790822
1455079_at	Dcun1d4	100737	DCN1, defective in cullin neddylation 1, domain containing 4 (S. cerevisiae)	0.572314	1.89848e-06	0.000790822
1424828_a_at	Fh1	14194	fumarate hydratase 1	-0.837523	1.86787e-06	0.000790822
1422905_s_at	Fmo2	55990	flavin containing monooxygenase 2	-1.64976	1.90172e-06	0.000790822
1431701_a_at	Pdzk1	59020	PDZ domain containing 1	0.798934	1.78728e-06	0.000790822
1439399_a_at	Snhg1	83673	small nucleolar RNA host gene (non-protein coding) 1	-0.941818	1.9214e-06	0.000790822
1425742_a_at	Tsc22d1	21807	TSC22 domain family, member 1	2.13864	1.89701e-06	0.000790822
1451002_at	Aco2	11429	aconitase 2, mitochondrial	-0.508581	2.14718e-06	0.000823592
1427482_a_at	Car8	12319	carbonic anhydrase 8	1.03206	2.06686e-06	0.000823592
1421709_a_at	Fmo5	14263	flavin containing monooxygenase 5	-1.10517	2.13849e-06	0.000823592
1451240_a_at	Glo1	109801	glyoxalase 1	0.614107	2.10225e-06	0.000823592
1426502_s_at	Gpt	76282	glutamic pyruvic transaminase, soluble	-0.628078	2.15145e-06	0.000823592
1447936_at	2410006H16Rik	69221	RIKEN cDNA 2410006H16 gene	-0.749772	2.22237e-06	0.000841313
1419074_at	Chac2	68044	ChaC, cation transport regulator 2	0.655419	2.24214e-06	0.000841313
1416064_a_at	Hspa5	14828	heat shock protein 5	1.50095	2.28643e-06	0.000849522
1419748_at	Abcd2	26874	ATP-binding cassette, sub-family D (ALD), member 2	0.903415	2.40671e-06	0.000872949
1453042_at	Anks4b	72074	ankyrin repeat and sterile alpha motif domain containing 4B	0.715267	2.44162e-06	0.000872949
1426752_at	Phf17	269424	PHD finger protein 17	0.593408	2.42522e-06	0.000872949
1436162_at	Slc22a30	319800	solute carrier family 22, member 30	0.862091	2.41143e-06	0.000872949
1449394_at	Slco1b2	28253	solute carrier organic anion transporter family, member 1b2	0.734194	2.48849e-06	0.00088139
1432517_a_at	Nnmt	18113	nicotinamide N-methyltransferase	-1.35409	2.51436e-06	0.000882309
1450332_s_at	Fmo5	14263	flavin containing monooxygenase 5	-0.941494	2.59739e-06	0.000892273
1418490_at	Sdsl	257635	serine dehydratase-like	-1.37604	2.59496e-06	0.000892273
1428471_at	Sorbs1	20411	sorbin and SH3 domain containing 1	1.12112	2.61339e-06	0.000892273
1427033_at	Dnmbp	71972	dynamin binding protein	-0.922415	2.64194e-06	0.000893966
1454758_a_at	Tsc22d1	21807	TSC22 domain family, member 1	1.98503	2.68545e-06	0.000900647
1420827_a_at	Ccng1	12450	cyclin G1	0.834983	2.75409e-06	0.000915565
1427052_at	Acacb	100705	acetyl-Coenzyme A carboxylase beta	-1.14853	2.83635e-06	0.000926654
1416809_at	Cyp3a11	13112	cytochrome P450, family 3, subfamily a, polypeptide 11	-0.989751	2.81213e-06	0.000926654
1448231_at	Fkbp5	14229	FK506 binding protein 5	-1.18672	2.8874e-06	0.000927343
1427464_s_at	Hspa5	14828	heat shock protein 5	1.49529	2.87819e-06	0.000927343
1460559_at	Kank2	235041	KN motif and ankyrin repeat domains 2	0.840138	2.93144e-06	0.000933577
1443897_at	Ddit3	13198	DNA-damage inducible transcript 3	0.59067	3.07555e-06	0.000955387
1422665_a_at	Pcmt1	18537	protein-L-isoaspartate (D-aspartate) O-methyltransferase 1	0.547012	3.04813e-06	0.000955387
1444691_at	Prkd3	75292	protein kinase D3	1.30955	3.05273e-06	0.000955387
1423151_at	Dnajb11	67838	DnaJ (Hsp40) homolog, subfamily B, member 11	1.12844	3.54094e-06	0.00106945
1456767_at	Lrfn3	233067	leucine rich repeat and fibronectin type III domain containing 3	-1.38553	3.51287e-06	0.00106945
1423423_at	Pdia3	14827	protein disulfide isomerase associated 3	0.857465	3.58384e-06	0.00106945
1416150_a_at	Srsf3	20383	serine/arginine-rich splicing factor 3	0.897963	3.56594e-06	0.00106945
1433884_at	Syt1	20979	synaptotagmin I	0.716524	3.50896e-06	0.00106945
1420928_at	St6gal1	20440	beta galactoside alpha 2,6 sialyltransferase 1	0.88263	3.72674e-06	0.00110341
1428112_at	Manf	74840	mesencephalic astrocyte-derived neurotrophic factor	2.02528	3.91959e-06	0.00115151
1420379_at	Slco1a1	28248	solute carrier organic anion transporter family, member 1a1	1.01758	3.99122e-06	0.00116353
1441779_at	9530006C21Rik	77393	RIKEN cDNA 9530006C21 gene	-0.859894	4.03638e-06	0.00116751
1450776_at	Agpat6	102247	1-acylglycerol-3-phosphate O-acyltransferase 6 (lysophosphatidic acid acyltransferase, zeta)	-0.761393	4.06649e-06	0.00116751
1426530_a_at	Klhl5	71778	kelch-like 5	0.688095	4.16429e-06	0.0011866
1415889_a_at	Hsp90b1	22027	heat shock protein 90, beta (Grp94), member 1	0.829055	4.47829e-06	0.0012544
1436054_at	Khnyn	219094	KH and NYN domain containing	-1.02563	4.50152e-06	0.0012544
1454862_at	Phldb2	208177	pleckstrin homology-like domain, family B, member 2	0.831903	4.46331e-06	0.0012544
1423269_a_at	Nedd4l	83814	neural precursor cell expressed, developmentally down-regulated gene 4-like	-1.15672	4.75403e-06	0.0013151
1419163_s_at	Dnajc3	100037258	DnaJ (Hsp40) homolog, subfamily C, member 3	0.6567	4.8384e-06	0.00132874
1451703_s_at	Aprt	11821	adenine phosphoribosyl transferase	-0.545139	4.94794e-06	0.00134904
1452626_a_at	Fuom	69064	fucose mutarotase	-0.633897	5.05119e-06	0.00136736
1416239_at	Ass1	11898	argininosuccinate synthetase 1	-1.10566	5.09966e-06	0.00137069
1422513_at	Ccnf	12449	cyclin F	-0.944603	5.1927e-06	0.00138193
1436910_at	Rasal2	226525	RAS protein activator like 2	-0.743656	5.21441e-06	0.00138193
1449844_at	Slco1a1	28248	solute carrier organic anion transporter family, member 1a1	1.04969	5.27394e-06	0.001388
1455232_at	Cml2	93673	camello-like 2	0.842999	5.41315e-06	0.00141481
1454967_at	Crebrf	77128	CREB3 regulatory factor	-1.08442	5.55466e-06	0.00143204
1460203_at	Itpr1	16438	inositol 1,4,5-trisphosphate receptor 1	-0.637651	5.53979e-06	0.00143204
1423523_at	Aass	30956	aminoadipate-semialdehyde synthase	-1.05377	5.65934e-06	0.00144917
1451457_at	Sc5d	235293	sterol-C5-desaturase (fungal ERG3, delta-5-desaturase) homolog (S. cerevisae)	0.684547	5.71182e-06	0.00145279
1417773_at	Nans	94181	N-acetylneuraminic acid synthase (sialic acid synthase)	0.623391	5.89673e-06	0.00148983
1448647_at	Man2a1	17158	mannosidase 2, alpha 1	-0.51098	6.21717e-06	0.00156039
1433101_at	9030419F21Rik	71512	RIKEN cDNA 9030419F21 gene	0.620619	6.5417e-06	0.00163104
1423447_at	Clpx	270166	caseinolytic peptidase X (E.coli)	-1.52776	7.04372e-06	0.00170027
1438420_at	Rbm39	170791	RNA binding motif protein 39	-0.749951	7.01454e-06	0.00170027
1419360_a_at	Ss18	268996	synovial sarcoma translocation, Chromosome 18	0.431133	6.98608e-06	0.00170027
1455011_at	Stard4	170459	StAR-related lipid transfer (START) domain containing 4	1.51971	6.96286e-06	0.00170027
1434442_at	Stbd1	52331	starch binding domain 1	0.707946	6.95783e-06	0.00170027
1452388_at	Hspa1a	193740	heat shock protein 1A	0.730842	7.11878e-06	0.00170752
1417667_a_at	Pter	19212	phosphotriesterase related	0.650978	7.19902e-06	0.0017159
1451204_at	Scara5	71145	scavenger receptor class A, member 5 (putative)	-2.13486	7.4025e-06	0.00174336
1433973_at	Sephs1	109079	selenophosphate synthetase 1	0.492454	7.40623e-06	0.00174336
1436305_at	Rnf217	268291	ring finger protein 217	-0.665218	7.69626e-06	0.00180045
1415929_at	Map1lc3b	67443	microtubule-associated protein 1 light chain 3 beta	-0.405082	7.82641e-06	0.00181966
1436070_at	Glo1	109801	glyoxalase 1	0.627845	7.91002e-06	0.00182789
1417130_s_at	Angptl4	57875	angiopoietin-like 4	-1.05414	8.25026e-06	0.00186112
1417420_at	Ccnd1	12443	cyclin D1	0.791228	8.17385e-06	0.00186112
1421217_a_at	Lgals9	16859	lectin, galactose binding, soluble 9	0.520806	8.17373e-06	0.00186112
1426210_x_at	Parp3	235587	poly (ADP-ribose) polymerase family, member 3	0.715001	8.22784e-06	0.00186112
1456567_x_at	Grn	14824	granulin	-0.629733	8.31701e-06	0.00186508
1455396_at	Atp8b1	54670	ATPase, class I, type 8B, member 1	0.667026	8.41056e-06	0.00187496
1425022_at	Usp3	235441	ubiquitin specific peptidase 3	-0.415034	8.68776e-06	0.00192543
1440179_x_at	Rnf217	268291	ring finger protein 217	-0.74253	8.80505e-06	0.00194008
1417969_at	Fbxo31	76454	F-box protein 31	-0.796711	9.03034e-06	0.00197822
1415996_at	Txnip	56338	thioredoxin interacting protein	-1.42673	9.12383e-06	0.00198721
1433806_x_at	Calr	12317	calreticulin	0.915769	9.22411e-06	0.00199757
1433696_at	Hn1l	52009	hematological and neurological expressed 1-like	0.679318	9.55036e-06	0.00203333
1436509_at	Mlec	109154	malectin	0.802857	9.54335e-06	0.00203333
1448568_a_at	Slc20a1	20515	solute carrier family 20, member 1	1.19964	9.60381e-06	0.00203333
1448533_at	Tbcb	66411	tubulin folding cofactor B	0.760968	9.48197e-06	0.00203333
1452026_a_at	Pla2g12a	66350	phospholipase A2, group XIIA	0.702298	9.93909e-06	0.00209262
1456170_x_at	Calr	12317	calreticulin	0.858601	1.01722e-05	0.00212986
1423127_at	Impa1	55980	inositol (myo)-1(or 4)-monophosphatase 1	0.422166	1.04323e-05	0.00217233
1427261_at	Wwc1	211652	WW, C2 and coiled-coil domain containing 1	0.63477	1.06235e-05	0.00220004
1417273_at	Pdk4	27273	pyruvate dehydrogenase kinase, isoenzyme 4	-1.33155	1.09988e-05	0.00226337
1435665_at	Trim30d	209387	tripartite motif-containing 30D	0.882178	1.10487e-05	0.00226337
1452929_at	Clip1	56430	CAP-GLY domain containing linker protein 1	-0.506356	1.13381e-05	0.00231017
1416531_at	Gsto1	14873	glutathione S-transferase omega 1	-0.519585	1.19058e-05	0.00240126
1452494_s_at	Slco1b2	28253	solute carrier organic anion transporter family, member 1b2	0.708971	1.19119e-05	0.00240126
1418250_at	Arl4d	80981	ADP-ribosylation factor-like 4D	-1.15977	1.22065e-05	0.00244763
1452021_a_at	Hes6	55927	hairy and enhancer of split 6 (Drosophila)	1.0473	1.22757e-05	0.00244855
1455204_at	Pitpnc1	71795	phosphatidylinositol transfer protein, cytoplasmic 1	0.691994	1.23537e-05	0.00245121
1427131_s_at	Lrrc58	320184	leucine rich repeat containing 58	-0.764972	1.25173e-05	0.0024635
1455197_at	Rnd1	223881	Rho family GTPase 1	-0.773548	1.25457e-05	0.0024635
1433454_at	Abtb2	99382	ankyrin repeat and BTB (POZ) domain containing 2	-0.698434	1.28571e-05	0.0024964
1454935_at	Fitm2	228859	fat storage-inducing transmembrane protein 2	-0.597643	1.28602e-05	0.0024964
1425792_a_at	Rorc	19885	RAR-related orphan receptor gamma	-1.39485	1.29108e-05	0.0024964
1451565_s_at	Uroc1	243537	urocanase domain containing 1	-0.540635	1.31154e-05	0.00252309
1435917_at	Ociad2	433904	OCIA domain containing 2	0.587299	1.34563e-05	0.00257559
1450061_at	Enc1	13803	ectodermal-neural cortex 1	-0.527089	1.37699e-05	0.00260925
1422780_at	Pxmp4	59038	peroxisomal membrane protein 4	-0.894681	1.376e-05	0.00260925
1416194_at	Cyp4b1	13120	cytochrome P450, family 4, subfamily b, polypeptide 1	-0.607477	1.41839e-05	0.00261037
1448509_at	Fam107b	66540	family with sequence similarity 107, member B	0.50955	1.42579e-05	0.00261037
1416968_a_at	Hsd3b7	101502	hydroxy-delta-5-steroid dehydrogenase, 3 beta- and steroid delta-isomerase 7	0.457783	1.41775e-05	0.00261037
1433634_at	Irf2bp2	270110	interferon regulatory factor 2 binding protein 2	-1.44863	1.4154e-05	0.00261037
1433984_a_at	Mdh2	17448	malate dehydrogenase 2, NAD (mitochondrial)	-0.47213	1.41937e-05	0.00261037
1436959_x_at	Nsmf	56876	NMDA receptor synaptonuclear signaling and neuronal migration factor	0.609257	1.38527e-05	0.00261037
1429399_at	Rnf125	67664	ring finger protein 125	-1.33389	1.39807e-05	0.00261037
1435319_at	Ip6k2	76500	inositol hexaphosphate kinase 2	-0.813782	1.44596e-05	0.00263457
1415890_at	Papss1	23971	3'-phosphoadenosine 5'-phosphosulfate synthase 1	0.5511	1.47346e-05	0.00267183
1453238_s_at	A130040M12Rik	319269	RIKEN cDNA A130040M12 gene	-0.818599	1.57622e-05	0.00281772
1436695_x_at	Elmod3	232089	ELMO/CED-12 domain containing 3	-0.988572	1.56141e-05	0.00281772
1425514_at	Pik3r1	18708	phosphatidylinositol 3-kinase, regulatory subunit, polypeptide 1 (p85 alpha)	0.771761	1.57101e-05	0.00281772
1428494_a_at	Polr2i	69920	polymerase (RNA) II (DNA directed) polypeptide I	0.527241	1.60045e-05	0.00282111
1436737_a_at	Sorbs1	20411	sorbin and SH3 domain containing 1	0.876075	1.6004e-05	0.00282111
1438790_x_at	Tmem41b	233724	transmembrane protein 41B	0.853768	1.58628e-05	0.00282111
1430991_at	1810014B01Rik	66263	RIKEN cDNA 1810014B01 gene	1.10529	1.61455e-05	0.00283279
1420531_at	Hsd3b5	15496	hydroxy-delta-5-steroid dehydrogenase, 3 beta- and steroid delta-isomerase 5	2.77212	1.63797e-05	0.00286063
1415692_s_at	Canx	12330	calnexin	0.435797	1.65642e-05	0.00286643
1451331_at	Ppp1r1b	19049	protein phosphatase 1, regulatory (inhibitor) subunit 1B	-0.55768	1.65031e-05	0.00286643
1448900_at	Tango2	27883	transport and golgi organization 2	-0.575771	1.66488e-05	0.00286798
1417516_at	Ddit3	13198	DNA-damage inducible transcript 3	1.49247	1.68083e-05	0.00288236
1452124_at	Ank3	11735	ankyrin 3, epithelial	0.536793	1.72843e-05	0.00295063
1433633_at	Irf2bp2	270110	interferon regulatory factor 2 binding protein 2	-1.13639	1.75966e-05	0.00299047
1426464_at	Nr1d1	217166	nuclear receptor subfamily 1, group D, member 1	0.804832	1.79766e-05	0.00304141
1438454_at	Pten	19211	phosphatase and tensin homolog	0.676117	1.81129e-05	0.00305086
1454993_a_at	Srsf3	20383	serine/arginine-rich splicing factor 3	1.07068	1.83409e-05	0.00307558
1430377_at	1300015D01Rik	74161	RIKEN cDNA 1300015D01 gene	-1.01871	1.85168e-05	0.00307785
1430570_at	Kynu	70789	kynureninase (L-kynurenine hydrolase)	-0.665759	1.84844e-05	0.00307785
1452754_at	Creld2	76737	cysteine-rich with EGF-like domains 2	2.17846	1.87647e-05	0.00310544
1428229_at	Prkd3	75292	protein kinase D3	0.653668	1.93418e-05	0.00318702
1451825_a_at	Copz1	56447	coatomer protein complex, subunit zeta 1	0.407864	1.96404e-05	0.00322222
1424109_a_at	Glo1	109801	glyoxalase 1	0.484722	1.99313e-05	0.0032292
1460606_at	Hsd17b13	243168	hydroxysteroid (17-beta) dehydrogenase 13	-0.664632	2.0109e-05	0.0032292
1424717_at	Mis12	67139	MIS12 homolog (yeast)	0.861297	1.99433e-05	0.0032292
1418185_at	Ndufaf3	66706	NADH dehydrogenase (ubiquinone) 1 alpha subcomplex, assembly factor 3	0.561061	2.00466e-05	0.0032292
1426664_x_at	Slc45a3	212980	solute carrier family 45, member 3	-1.31706	1.995e-05	0.0032292
1459363_at	Atxn2	20239	ataxin 2	-0.689718	2.0268e-05	0.0032377
1418974_at	Blzf1	66352	basic leucine zipper nuclear factor 1	0.607991	2.0349e-05	0.0032377
1451612_at	Mt1	17748	metallothionein 1	-0.855467	2.04182e-05	0.0032377
1436955_at	Tssc1	380752	tumor suppressing subtransferable candidate 1	0.430084	2.06975e-05	0.00326831
1424011_at	Aqp9	64008	aquaporin 9	0.635695	2.11877e-05	0.00333184
1443969_at	Irs2	384783	insulin receptor substrate 2	-0.609398	2.15105e-05	0.00334101
1416304_at	Litaf	56722	LPS-induced TN factor	-0.506171	2.14224e-05	0.00334101
1433717_at	Wbp1l	226178	WW domain binding protein 1 like	-0.544756	2.15057e-05	0.00334101
1434613_at	1810013L24Rik	69053	RIKEN cDNA 1810013L24 gene	0.657828	2.18393e-05	0.00337823
1425553_s_at	Hip1r	29816	huntingtin interacting protein 1 related	-0.822062	2.21692e-05	0.00338778
1423571_at	S1pr1	13609	sphingosine-1-phosphate receptor 1	0.616075	2.21567e-05	0.00338778
1437626_at	Zfp36l2	12193	zinc finger protein 36, C3H type-like 2	-0.871811	2.21061e-05	0.00338778
1424108_at	Glo1	109801	glyoxalase 1	0.511321	2.26827e-05	0.00343852
1419161_a_at	Nox4	50490	NADPH oxidase 4	0.511289	2.26503e-05	0.00343852
1434113_a_at	Rexo4	227656	REX4, RNA exonuclease 4 homolog (S. cerevisiae)	0.484368	2.27921e-05	0.00344134
1422497_at	Slc30a5	69048	solute carrier family 30 (zinc transporter), member 5	0.631059	2.33394e-05	0.00350998
1417431_a_at	Sphk2	56632	sphingosine kinase 2	-0.492184	2.35798e-05	0.00353212
1447845_s_at	Vnn1	22361	vanin 1	1.1992	2.39326e-05	0.00357086
1415779_s_at	Actg1	11465	actin, gamma, cytoplasmic 1	0.916289	2.40801e-05	0.00357554
1417606_a_at	Calr	12317	calreticulin	0.864404	2.41527e-05	0.00357554
1416303_at	Litaf	56722	LPS-induced TN factor	-0.491665	2.43429e-05	0.00358968
1419670_at	Ftcd	14317	formiminotransferase cyclodeaminase	-0.52197	2.44564e-05	0.00359243
1428885_at	Afmid	71562	arylformamidase	-0.605934	2.46984e-05	0.0036067
1437008_x_at	Tmem109	68539	transmembrane protein 109	0.394691	2.47439e-05	0.0036067
1438431_at	Abcd2	26874	ATP-binding cassette, sub-family D (ALD), member 2	0.609727	2.54106e-05	0.00367561
1451255_at	Lsr	54135	lipolysis stimulated lipoprotein receptor	-0.445956	2.53515e-05	0.00367561
1444128_at	Arhgap26	71302	Rho GTPase activating protein 26	0.847905	2.70731e-05	0.00385885
1437856_at	Ipmk	69718	inositol polyphosphate multikinase	-0.865042	2.70847e-05	0.00385885
1456037_x_at	Preb	50907	prolactin regulatory element binding	0.532194	2.69006e-05	0.00385885
1455987_at	Sec61a1	53421	Sec61 alpha 1 subunit (S. cerevisiae)	0.604375	2.70744e-05	0.00385885
1433754_at	Mbnl2	105559	muscleblind-like 2	-0.967729	2.7216e-05	0.00386304
1457664_x_at	C2	12263	complement component 2 (within H-2S)	-0.611808	2.75295e-05	0.00388396
1420808_at	Ncoa4	27057	nuclear receptor coactivator 4	-0.665433	2.75684e-05	0.00388396
1433632_at	Irf2bp2	270110	interferon regulatory factor 2 binding protein 2	-1.09726	2.78017e-05	0.00390232
1416793_at	Atl2	56298	atlastin GTPase 2	-0.583422	2.79518e-05	0.00390892
1425793_a_at	Rorc	19885	RAR-related orphan receptor gamma	-0.562821	2.81414e-05	0.00392097
1426011_a_at	Ggnbp2	217039	gametogenetin binding protein 2	-0.581286	2.85601e-05	0.00396473
1421109_at	Cml2	93673	camello-like 2	0.768956	2.88722e-05	0.00397793
1419905_s_at	Hpgd	15446	hydroxyprostaglandin dehydrogenase 15 (NAD)	0.815074	2.8931e-05	0.00397793
1428143_a_at	Pnpla2	66853	patatin-like phospholipase domain containing 2	-0.841164	2.89701e-05	0.00397793
1449335_at	Timp3	21859	tissue inhibitor of metalloproteinase 3	-0.864635	2.9354e-05	0.00401609
1425515_at	Pik3r1	18708	phosphatidylinositol 3-kinase, regulatory subunit, polypeptide 1 (p85 alpha)	0.621189	2.96782e-05	0.00404584
1415778_at	Morf4l2	56397	mortality factor 4 like 2	0.448898	2.99549e-05	0.00406892
1455083_at	Atp11c	320940	ATPase, class VI, type 11C	0.537087	3.0447e-05	0.00410634
1426292_at	Zfp790	233056	zinc finger protein 790	0.475638	3.0411e-05	0.00410634
1453500_at	Cyp2u1	71519	cytochrome P450, family 2, subfamily u, polypeptide 1	0.481737	3.09984e-05	0.00416588
1420567_at	Prkd3	75292	protein kinase D3	0.997312	3.14352e-05	0.00420965
1420479_a_at	Nap1l1	53605	nucleosome assembly protein 1-like 1	-0.58907	3.20846e-05	0.00427412
1460323_at	Tars	110960	threonyl-tRNA synthetase	-0.647923	3.21422e-05	0.00427412
1430984_at	Azin1	54375	antizyme inhibitor 1	0.500416	3.23624e-05	0.00428836
1433887_at	Dnajc3	100037258	DnaJ (Hsp40) homolog, subfamily C, member 3	0.631423	3.31217e-05	0.00434055
1423248_at	Nktr	18087	natural killer tumor recognition sequence	0.807464	3.30044e-05	0.00434055
1454033_at	Pdilt	71830	protein disulfide isomerase-like, testis expressed	0.426357	3.3329e-05	0.00434055
1455165_at	Rora	19883	RAR-related orphan receptor alpha	-0.678478	3.32234e-05	0.00434055
1420868_s_at	Tmed2	56334	transmembrane emp24 domain trafficking protein 2	0.47492	3.30943e-05	0.00434055
1422815_at	C9	12279	complement component 9	-0.543765	3.35319e-05	0.00435203
1425314_at	Gpr98	110789	G protein-coupled receptor 98	0.543534	3.39771e-05	0.00436961
1429796_at	Kalrn	545156	kalirin, RhoGEF kinase	0.585829	3.39455e-05	0.00436961
1434402_at	Samd8	67630	sterile alpha motif domain containing 8	-0.560966	3.40133e-05	0.00436961
1434181_at	Fermt2	218952	fermitin family homolog 2 (Drosophila)	0.519059	3.44868e-05	0.00440327
1452767_at	Rrbp1	81910	ribosome binding protein 1	0.38786	3.45077e-05	0.00440327
1428926_at	Fbxo31	76454	F-box protein 31	-0.897547	3.58877e-05	0.00455428
1452774_at	Hnrnpa3	229279	heterogeneous nuclear ribonucleoprotein A3	0.577114	3.59315e-05	0.00455428
1442124_at	AU022252	230696	expressed sequence AU022252	-0.773603	3.70073e-05	0.00465948
1421108_at	Cml2	93673	camello-like 2	0.846537	3.69802e-05	0.00465948
1436339_at	1810058I24Rik	67705	RIKEN cDNA 1810058I24 gene	0.809465	3.76753e-05	0.00471228
1433816_at	Slc25a51	230125	solute carrier family 25, member 51	-1.07503	3.76734e-05	0.00471228
1424769_s_at	Cald1	109624	caldesmon 1	0.422189	3.78637e-05	0.00472026
1416897_at	Parp9	80285	poly (ADP-ribose) polymerase family, member 9	0.43606	3.86983e-05	0.00480849
1450062_a_at	Maged1	94275	melanoma antigen, family D, 1	0.459314	3.95106e-05	0.0048679
1448973_at	Sult1d1	53315	sulfotransferase family 1D, member 1	-1.05454	3.95618e-05	0.0048679
1449315_at	Tenm3	23965	teneurin transmembrane protein 3	0.710708	3.94304e-05	0.0048679
1427358_a_at	Dapk1	69635	death associated protein kinase 1	-0.69908	3.97251e-05	0.00487218
1416892_s_at	Fam107b	66540	family with sequence similarity 107, member B	0.652407	3.98795e-05	0.00487533
1455936_a_at	Rbpms	19663	RNA binding protein gene with multiple splicing	-0.872557	4.00321e-05	0.00487825
1422845_at	Canx	12330	calnexin	0.476273	4.04441e-05	0.00490545
1415943_at	Sdc1	20969	syndecan 1	-0.55683	4.05142e-05	0.00490545
1436050_x_at	Hes6	55927	hairy and enhancer of split 6 (Drosophila)	1.02951	4.08539e-05	0.00493083
1451260_at	Aldh1b1	72535	aldehyde dehydrogenase 1 family, member B1	-1.87376	4.14159e-05	0.00496057
1418097_a_at	Crlf2	57914	cytokine receptor-like factor 2	-0.55955	4.13463e-05	0.00496057
1423732_at	Tram1	72265	translocating chain-associating membrane protein 1	0.51027	4.1493e-05	0.00496057
1435981_at	Nav2	78286	neuron navigator 2	0.799937	4.17556e-05	0.00497627
1452856_at	Crebzf	233490	CREB/ATF bZIP transcription factor	0.531426	4.18996e-05	0.00497777
1418486_at	Vnn1	22361	vanin 1	1.17009	4.20974e-05	0.00498565
1438688_at	Srrm2	75956	serine/arginine repetitive matrix 2	-0.560727	4.25571e-05	0.00502438
1428487_s_at	Coq10b	67876	coenzyme Q10 homolog B (S. cerevisiae)	0.759893	4.28263e-05	0.00504047
1434272_at	Cpeb2	231207	cytoplasmic polyadenylation element binding protein 2	-0.64256	4.35044e-05	0.005077
1416746_at	H2afx	15270	H2A histone family, member X	0.423128	4.35986e-05	0.005077
1460241_a_at	St3gal5	20454	ST3 beta-galactoside alpha-2,3-sialyltransferase 5	-0.843924	4.34534e-05	0.005077
1418171_at	Tceal8	66684	transcription elongation factor A (SII)-like 8	0.818006	4.36726e-05	0.005077
1451378_at	Utp6	216987	UTP6, small subunit (SSU) processome component, homolog (yeast)	0.510356	4.40606e-05	0.00509087
1425529_s_at	Wbp1l	226178	WW domain binding protein 1 like	-0.588371	4.39537e-05	0.00509087
1434105_at	Epm2aip1	77781	EPM2A (laforin) interacting protein 1	0.476776	4.4611e-05	0.00513881
1435896_at	Sfxn2	94279	sideroflexin 2	-0.509121	4.49253e-05	0.00515933
1434606_at	Erbb3	13867	v-erb-b2 erythroblastic leukemia viral oncogene homolog 3 (avian)	-0.818456	4.51016e-05	0.00516393
1447909_s_at	Selk	80795	selenoprotein K	0.425475	4.56951e-05	0.00521613
1416478_a_at	Mdh2	17448	malate dehydrogenase 2, NAD (mitochondrial)	-0.423129	4.61953e-05	0.00525739
1450006_at	Ncoa4	27057	nuclear receptor coactivator 4	-0.583127	4.65248e-05	0.00526327
1417815_a_at	Serinc3	26943	serine incorporator 3	-0.476988	4.64381e-05	0.00526327
1429083_at	Agl	77559	amylo-1,6-glucosidase, 4-alpha-glucanotransferase	0.51242	4.70473e-05	0.00530655
1459835_s_at	Dnaja1	15502	DnaJ (Hsp40) homolog, subfamily A, member 1	0.690084	4.74235e-05	0.0053331
1433733_a_at	Cry1	12952	cryptochrome 1 (photolyase-like)	-1.17387	4.79403e-05	0.00537527
1418804_at	Sucnr1	84112	succinate receptor 1	0.765398	4.82997e-05	0.00539959
1437303_at	Il6st	16195	interleukin 6 signal transducer	-0.46178	4.87619e-05	0.00540344
1451219_at	Ormdl1	227102	ORM1-like 1 (S. cerevisiae)	0.459709	4.87313e-05	0.00540344
1428587_at	Tmem41b	233724	transmembrane protein 41B	0.979186	4.85622e-05	0.00540344
1428490_at	C1galt1	94192	core 1 synthase, glycoprotein-N-acetylgalactosamine 3-beta-galactosyltransferase, 1	0.5452	4.91911e-05	0.00543511
1433986_at	Smim13	108934	small integral membrane protein 13	-0.750373	4.95024e-05	0.00545361
1437617_x_at	1110034G24Rik	73747	RIKEN cDNA 1110034G24 gene	-0.405291	5.03253e-05	0.00550532
1455010_at	1500012F01Rik	68949	RIKEN cDNA 1500012F01 gene	-0.552322	5.04076e-05	0.00550532
1420927_at	St6gal1	20440	beta galactoside alpha 2,6 sialyltransferase 1	0.724409	5.02911e-05	0.00550532
1416794_at	Atl2	56298	atlastin GTPase 2	-0.606287	5.06834e-05	0.00551954
1460399_at	Ccdc117	104479	coiled-coil domain containing 117	0.79335	5.09251e-05	0.00552997
1451175_at	Spcs3	76687	signal peptidase complex subunit 3 homolog (S. cerevisiae)	0.5029	5.14e-05	0.0055656
1439030_at	Gmppb	331026	GDP-mannose pyrophosphorylase B	1.29115	5.17499e-05	0.00558752
1418238_at	Ivd	56357	isovaleryl coenzyme A dehydrogenase	-0.428889	5.24161e-05	0.00564337
1426452_a_at	Rab30	75985	RAB30, member RAS oncogene family	-1.34827	5.28918e-05	0.00567845
1418249_at	Crcp	12909	calcitonin gene-related peptide-receptor component protein	-0.558847	5.33597e-05	0.00569641
1439435_x_at	Pgk1	18655	phosphoglycerate kinase 1	-0.425737	5.33133e-05	0.00569641
1416738_at	Brap	72399	BRCA1 associated protein	-0.790827	5.40656e-05	0.00572947
1450949_at	Katna1	23924	katanin p60 (ATPase-containing) subunit A1	0.479364	5.40179e-05	0.00572947
1448548_at	Tulp4	68842	tubby like protein 4	0.599013	5.41229e-05	0.00572947
1438133_a_at	Cyr61	16007	cysteine rich protein 61	0.547571	5.43828e-05	0.00574095
1428605_at	Ccdc124	234388	coiled-coil domain containing 124	0.442155	5.51575e-05	0.00580655
1419814_s_at	S100a1	20193	S100 calcium binding protein A1	-0.336716	5.54597e-05	0.00582219
1439342_at	Clpx	270166	caseinolytic peptidase X (E.coli)	-1.94056	5.59438e-05	0.00585679
1450921_at	Aptx	66408	aprataxin	0.517363	5.61523e-05	0.00586243
1435007_s_at	Slc25a47	104910	solute carrier family 25, member 47	-0.68688	5.70706e-05	0.00594192
1428884_at	Tmem57	66146	transmembrane protein 57	-0.490349	5.73454e-05	0.00595418
1431818_at	1700012B15Rik	74173	RIKEN cDNA 1700012B15 gene	0.407523	5.7698e-05	0.00597442
1422714_at	Ube2i	22196	ubiquitin-conjugating enzyme E2I	0.308923	5.83005e-05	0.00602036
1452439_s_at	Srsf2	20382	serine/arginine-rich splicing factor 2	0.539928	5.88468e-05	0.00606026
1448753_at	Srp9	27058	signal recognition particle 9	0.469422	5.91213e-05	0.00607203
1417085_at	Akr1c6	83702	aldo-keto reductase family 1, member C6	0.773578	6.01919e-05	0.00613213
1415707_at	Anapc2	99152	anaphase promoting complex subunit 2	0.393029	6.01869e-05	0.00613213
1458518_at	Cpeb2	231207	cytoplasmic polyadenylation element binding protein 2	-0.81201	6.01521e-05	0.00613213
1441912_x_at	C2	12263	complement component 2 (within H-2S)	-0.50157	6.08459e-05	0.00614917
1430190_at	Ccdc30	73332	coiled-coil domain containing 30	0.500255	6.05966e-05	0.00614917
1423693_at	Cela1	109901	chymotrypsin-like elastase family, member 1	0.932727	6.0761e-05	0.00614917
1419089_at	Timp3	21859	tissue inhibitor of metalloproteinase 3	-0.906446	6.12807e-05	0.00617664
1442732_at	Hadhb	231086	hydroxyacyl-Coenzyme A dehydrogenase/3-ketoacyl-Coenzyme A thiolase/enoyl-Coenzyme A hydratase (trifunctional protein), beta subunit	-0.428306	6.19312e-05	0.00622564
1437331_a_at	Arf3	11842	ADP-ribosylation factor 3	0.522671	6.22939e-05	0.00622766
1452378_at	Malat1	72289	metastasis associated lung adenocarcinoma transcript 1 (non-coding RNA)	-0.520167	6.24442e-05	0.00622766
1415997_at	Txnip	56338	thioredoxin interacting protein	-1.46625	6.21753e-05	0.00622766
1418916_a_at	Spp2	75396	secreted phosphoprotein 2	0.35437	6.26508e-05	0.00623186
1423960_at	Lpcat3	14792	lysophosphatidylcholine acyltransferase 3	-0.512946	6.33052e-05	0.00626529
1428049_a_at	Nudt16l1	66911	nudix (nucleoside diphosphate linked moiety X)-type motif 16-like 1	0.608352	6.33175e-05	0.00626529
1449342_at	Ptplb	70757	protein tyrosine phosphatase-like (proline instead of catalytic arginine), member b	-0.526705	6.36218e-05	0.00627901
1450264_a_at	Chka	12660	choline kinase alpha	-1.4146	6.39305e-05	0.00629309
1444952_a_at	Nucks1	98415	nuclear casein kinase and cyclin-dependent kinase substrate 1	-0.530204	6.4152e-05	0.00629853
1417066_at	Adck3	67426	aarF domain containing kinase 3	-0.617917	6.49714e-05	0.00633539
1424103_at	Atg4b	66615	autophagy related 4B, cysteine peptidase	0.415211	6.49409e-05	0.00633539
1435072_at	Zfyve1	217695	zinc finger, FYVE domain containing 1	-0.410147	6.50289e-05	0.00633539
1452637_a_at	Bola1	69168	bolA-like 1 (E. coli)	0.34966	6.54196e-05	0.00634085
1423872_a_at	Dag1	13138	dystroglycan 1	-0.464874	6.52527e-05	0.00634085
1433879_a_at	Mapk1ip1l	218975	mitogen-activated protein kinase 1 interacting protein 1-like	0.472706	6.55962e-05	0.00634175
1434756_at	5430421B17	330593	uncharacterized protein 5430421B17	-0.454469	6.71435e-05	0.00642888
1421059_a_at	Alg2	56737	asparagine-linked glycosylation 2 (alpha-1,3-mannosyltransferase)	1.0291	6.69127e-05	0.00642888
1435084_at	C730049O14Rik	320117	RIKEN cDNA C730049O14 gene	-1.15728	6.71319e-05	0.00642888
1440134_at	Cyp4a31	666168	cytochrome P450, family 4, subfamily a, polypeptide 31	-0.83787	6.73003e-05	0.00642888
1427191_at	Npr2	230103	natriuretic peptide receptor 2	0.589985	6.73456e-05	0.00642888
1417232_at	Cldn2	12738	claudin 2	1.09534	6.80832e-05	0.0064529
1428970_at	Naa50	72117	N(alpha)-acetyltransferase 50, NatE catalytic subunit	0.423603	6.81081e-05	0.0064529
1418443_at	Xpo1	103573	exportin 1, CRM1 homolog (yeast)	0.663868	6.78288e-05	0.0064529
1424211_at	Slc25a33	70556	solute carrier family 25, member 33	-1.05282	6.8981e-05	0.00651931
1452218_at	Ccdc117	104479	coiled-coil domain containing 117	0.72514	6.93815e-05	0.00654084
1416610_a_at	Clcn3	12725	chloride channel 3	-0.362266	7.04033e-05	0.0066207
1423746_at	Txndc5	105245	thioredoxin domain containing 5	0.748722	7.153e-05	0.00671001
1455454_at	Akr1c19	432720	aldo-keto reductase family 1, member C19	-0.701583	7.19717e-05	0.00672414
1431182_at	Hspa8	15481	heat shock protein 8	1.50412	7.20355e-05	0.00672414
1451336_at	Lgals4	16855	lectin, galactose binding, soluble 4	-0.746946	7.2506e-05	0.00675143
1451113_a_at	Ik	24010	IK cytokine	0.61082	7.26973e-05	0.00675265
1427963_s_at	Rdh9	103142	retinol dehydrogenase 9	0.86362	7.31439e-05	0.00676494
1448769_at	Slc35b1	110172	solute carrier family 35, member B1	0.901059	7.31866e-05	0.00676494
1425719_a_at	Nmi	64685	N-myc (and STAT) interactor	0.646595	7.42273e-05	0.00684445
1434449_at	Aqp4	11829	aquaporin 4	0.664064	7.46686e-05	0.00686842
1451528_at	Tmem82	213989	transmembrane protein 82	-0.61935	7.57459e-05	0.00695065
1450904_at	Tmem167	66074	transmembrane protein 167	0.395846	7.72871e-05	0.00707494
1435188_at	Gm129	229599	predicted gene 129	1.00728	7.76835e-05	0.00707704
1426475_at	Hmbs	15288	hydroxymethylbilane synthase	0.445311	7.76529e-05	0.00707704
1426215_at	Ddc	13195	dopa decarboxylase	-0.976937	7.89906e-05	0.00717887
1438617_at	Serpina7	331535	serine (or cysteine) peptidase inhibitor, clade A (alpha-1 antiproteinase, antitrypsin), member 7	1.5543	7.97206e-05	0.00722788
1448193_at	Cdip1	66626	cell death inducing Trp53 target 1	-0.513616	8.06261e-05	0.00727517
1417578_a_at	Gmppa	69080	GDP-mannose pyrophosphorylase A	0.555995	8.05923e-05	0.00727517
1418831_at	Pkp3	56460	plakophilin 3	-0.382586	8.20874e-05	0.00738943
1419523_at	Cyp3a13	13113	cytochrome P450, family 3, subfamily a, polypeptide 13	-0.634449	8.25874e-05	0.00739929
1419906_at	Hpgd	15446	hydroxyprostaglandin dehydrogenase 15 (NAD)	0.929488	8.24921e-05	0.00739929
1416059_at	Sec23b	27054	SEC23B (S. cerevisiae)	0.948412	8.29131e-05	0.00741094
1443609_s_at	Syvn1	74126	synovial apoptosis inhibitor 1, synoviolin	1.50507	8.36266e-05	0.00745713
1460178_at	Lonp2	66887	lon peptidase 2, peroxisomal	0.466963	8.44641e-05	0.00750444
1453030_at	Msl2	77853	male-specific lethal 2 homolog (Drosophila)	0.456955	8.45531e-05	0.00750444
1436824_x_at	Rnf26	213211	ring finger protein 26	0.481029	8.56659e-05	0.00756775
1420583_a_at	Rora	19883	RAR-related orphan receptor alpha	-0.75661	8.56242e-05	0.00756775
1425869_a_at	Psen2	19165	presenilin 2	-0.546331	8.58744e-05	0.00756853
1428981_at	2810007J24Rik	76971	RIKEN cDNA 2810007J24 gene	0.619143	8.67527e-05	0.0075912
1435101_at	Derl2	116891	Der1-like domain family, member 2	0.681822	8.69475e-05	0.0075912
1428068_at	Samm50	68653	sorting and assembly machinery component 50 homolog (S. cerevisiae)	-0.389178	8.74986e-05	0.0075912
1434520_at	Sc5d	235293	sterol-C5-desaturase (fungal ERG3, delta-5-desaturase) homolog (S. cerevisae)	0.795638	8.67107e-05	0.0075912
1425187_at	Sel1l	20338	sel-1 suppressor of lin-12-like (C. elegans)	0.681758	8.7734e-05	0.0075912
1420967_at	Slc25a15	18408	solute carrier family 25 (mitochondrial carrier ornithine transporter), member 15	-0.533009	8.7648e-05	0.0075912
1424883_s_at	Srsf7	225027	serine/arginine-rich splicing factor 7	0.648088	8.74538e-05	0.0075912
1450644_at	Zfp36l1	12192	zinc finger protein 36, C3H type-like 1	-0.539794	8.64678e-05	0.0075912
1415776_at	Aldh3a2	11671	aldehyde dehydrogenase family 3, subfamily A2	0.830985	8.8874e-05	0.00767232
1428070_at	Syvn1	74126	synovial apoptosis inhibitor 1, synoviolin	1.41296	8.96844e-05	0.00772468
1448967_at	Nipsnap3b	66536	nipsnap homolog 3B (C. elegans)	0.412527	8.99862e-05	0.0077331
1420841_at	Ptprf	19268	protein tyrosine phosphatase, receptor type, F	0.49549	9.07353e-05	0.00776228
1434096_at	Slc4a4	54403	solute carrier family 4 (anion exchanger), member 4	0.761928	9.06567e-05	0.00776228
1448741_at	Slc3a1	20532	solute carrier family 3, member 1	-0.669269	9.10522e-05	0.00777184
1434271_at	Gba2	230101	glucosidase beta 2	0.382471	9.15212e-05	0.00779432
1434542_at	Gpt2	108682	glutamic pyruvate transaminase (alanine aminotransferase) 2	-0.446911	9.22427e-05	0.00783353
1423291_s_at	Hyou1	12282	hypoxia up-regulated 1	0.940231	9.24702e-05	0.00783353
1429564_at	Pcgf5	76073	polycomb group ring finger 5	-0.481107	9.26018e-05	0.00783353
1448185_at	Herpud1	64209	homocysteine-inducible, endoplasmic reticulum stress-inducible, ubiquitin-like domain member 1	0.884085	9.30324e-05	0.00784614
1416108_a_at	Tmed3	66111	transmembrane emp24 domain containing 3	0.983797	9.31649e-05	0.00784614
1448747_at	Fbxo32	67731	F-box protein 32	-0.407867	9.43866e-05	0.00789639
1424794_at	Rnf186	66825	ring finger protein 186	0.827081	9.42009e-05	0.00789639
1427091_at	Znfx1	98999	zinc finger, NFX1-type containing 1	0.349239	9.42313e-05	0.00789639
1452915_at	Prkar2a	19087	protein kinase, cAMP dependent regulatory, type II alpha	-0.392788	9.48659e-05	0.00791901
1420420_at	Hao1	15112	hydroxyacid oxidase 1, liver	0.487265	9.59916e-05	0.00799536
1449702_at	Zfand2a	100494	zinc finger, AN1-type domain 2A	0.525996	9.64947e-05	0.00801964
1427889_at	Sptan1	20740	spectrin alpha, non-erythrocytic 1	-0.447872	9.68337e-05	0.0080302
1460698_a_at	Sec11c	66286	SEC11 homolog C (S. cerevisiae)	0.726466	9.80483e-05	0.00811317
1453080_at	Apol7a	75761	apolipoprotein L 7a	1.21575	9.94321e-05	0.00820786
1421262_at	Lipg	16891	lipase, endothelial	0.895678	9.96257e-05	0.00820786
1438557_x_at	Dnpep	13437	aspartyl aminopeptidase	0.338949	0.000100444	0.00825731
1437455_a_at	Btg1	12226	B cell translocation gene 1, anti-proliferative	-0.996718	0.000101017	0.00828644
1448766_at	Gjb1	14618	gap junction protein, beta 1	0.340969	0.000101542	0.00829362
1416767_a_at	Smim14	68552	small integral membrane protein 14	0.602693	0.000101517	0.00829362
1448277_at	Pold2	18972	polymerase (DNA directed), delta 2, regulatory subunit	0.760878	0.000102395	0.00834527
1421321_a_at	Net1	56349	neuroepithelial cell transforming gene 1	-0.589989	0.000103743	0.0084193
1420715_a_at	Pparg	19016	peroxisome proliferator activated receptor gamma	0.462769	0.000103747	0.0084193
1417429_at	Fmo1	14261	flavin containing monooxygenase 1	-0.431079	0.000104078	0.00842813
1415693_at	Derl1	67819	Der1-like domain family, member 1	0.429824	0.000105319	0.00849227
1437158_at	Nipbl	71175	Nipped-B homolog (Drosophila)	-0.535189	0.000105234	0.00849227
1460290_at	Lpin2	64898	lipin 2	-0.997642	0.00010734	0.0086369
1451075_s_at	Ctdsp2	52468	CTD (carboxy-terminal domain, RNA polymerase II, polypeptide A) small phosphatase 2	-0.46099	0.000107751	0.00863853
1415756_a_at	Snapin	20615	SNAP-associated protein	0.454692	0.000107816	0.00863853
1423710_at	Dlst	78920	dihydrolipoamide S-succinyltransferase (E2 component of 2-oxo-glutarate complex)	-0.384237	0.000109839	0.00876893
1432136_s_at	Zdhhc4	72881	zinc finger, DHHC domain containing 4	0.564309	0.000109907	0.00876893
1452030_a_at	Hnrnpr	74326	heterogeneous nuclear ribonucleoprotein R	0.375295	0.000110594	0.00880522
1425638_at	Adap2	216991	ArfGAP with dual PH domains 2	-0.445542	0.000111839	0.00884855
1448297_a_at	Tnk2	51789	tyrosine kinase, non-receptor, 2	-0.656235	0.000111775	0.00884855
1452374_at	Zfp322a	218100	zinc finger protein 322A	0.436575	0.0001116	0.00884855
1434180_at	Fermt2	218952	fermitin family homolog 2 (Drosophila)	0.465024	0.00011317	0.00891664
1456009_x_at	Top3b	21976	topoisomerase (DNA) III beta	-0.386208	0.00011303	0.00891664
1438546_x_at	Slc25a5	11740	solute carrier family 25 (mitochondrial carrier, adenine nucleotide translocator), member 5	-0.334191	0.000113462	0.00892109
1455991_at	Ccbl2	229905	cysteine conjugate-beta lyase 2	-0.589612	0.000114034	0.00894755
1431916_at	Hsd3b3	15494	hydroxy-delta-5-steroid dehydrogenase, 3 beta- and steroid delta-isomerase 3	1.31309	0.000114483	0.00896418
1424768_at	Cald1	109624	caldesmon 1	0.426441	0.000115134	0.00899657
1452837_at	Lpin2	64898	lipin 2	-1.02107	0.000116287	0.00904935
1416721_s_at	Srsf6	67996	serine/arginine-rich splicing factor 6	-0.512951	0.000116101	0.00904935
1435459_at	Fmo2	55990	flavin containing monooxygenase 2	-1.47316	0.000117296	0.00908381
1428624_at	Magt1	67075	magnesium transporter 1	0.631901	0.000117449	0.00908381
1434512_x_at	Srsf3	20383	serine/arginine-rich splicing factor 3	0.735071	0.000117174	0.00908381
1455683_a_at	Tbc1d8	54610	TBC1 domain family, member 8	-0.621392	0.000119552	0.00922766
1450173_at	Ripk2	192656	receptor (TNFRSF)-interacting serine-threonine kinase 2	0.43124	0.000120095	0.00925076
1433675_at	Snhg1	83673	small nucleolar RNA host gene (non-protein coding) 1	-0.863995	0.000121981	0.00937693
1451539_at	Baiap2l1	66898	BAI1-associated protein 2-like 1	-0.555979	0.000123091	0.00942404
1418529_at	Osgep	66246	O-sialoglycoprotein endopeptidase	0.47017	0.000123074	0.00942404
1452024_a_at	Ldb1	16825	LIM domain binding 1	-0.462327	0.000123687	0.00945059
1417231_at	Cldn2	12738	claudin 2	0.98693	0.000124889	0.00952321
1423439_at	Pck1	18534	phosphoenolpyruvate carboxykinase 1, cytosolic	-0.71957	0.000125265	0.00953274
1418444_a_at	Gde1	56209	glycerophosphodiester phosphodiesterase 1	-0.551719	0.000126294	0.00955673
1430359_a_at	Nadsyn1	78914	NAD synthetase 1	-0.391924	0.000126337	0.00955673
1451091_at	Txndc5	105245	thioredoxin domain containing 5	0.717773	0.000126192	0.00955673
1416893_at	Fam107b	66540	family with sequence similarity 107, member B	0.762551	0.000127413	0.00960386
1453435_a_at	Fmo2	55990	flavin containing monooxygenase 2	-1.11088	0.000127974	0.00960386
1434151_at	Mettl7a1	70152	methyltransferase like 7A1	-0.385854	0.000127768	0.00960386
1417568_at	Ncald	52589	neurocalcin delta	0.445584	0.000127893	0.00960386
1426693_x_at	Cox15	226139	cytochrome c oxidase assembly protein 15	0.372192	0.000128976	0.00965994
1436795_at	Cnst	226744	consortin, connexin sorting protein	-0.526698	0.000129518	0.00968143
1458701_at	Gpcpd1	74182	glycerophosphocholine phosphodiesterase GDE1 homolog (S. cerevisiae)	-0.691636	0.000130259	0.00969852
1426008_a_at	Slc7a2	11988	solute carrier family 7 (cationic amino acid transporter, y+ system), member 2	-0.824658	0.000130189	0.00969852
1455305_x_at	Hnrnpa1	15382	heterogeneous nuclear ribonucleoprotein A1	-0.50852	0.000131151	0.00974579
1423626_at	Dst	13518	dystonin	-0.643528	0.000132061	0.00977511
1415944_at	Sdc1	20969	syndecan 1	-0.606467	0.000131942	0.00977511
1434518_at	Phka2	110094	phosphorylase kinase alpha 2	0.586103	0.000133353	0.00985147
1428651_at	Klhl24	75785	kelch-like 24	-0.614276	0.000134357	0.00990632
1433837_at	8430408G22Rik	213393	RIKEN cDNA 8430408G22 gene	-1.34018	0.000135179	0.00994759
1435118_at	Tsen2	381802	tRNA splicing endonuclease 2 homolog (S. cerevisiae)	0.525928	0.0001358	0.00997394
1436215_at	Ipmk	69718	inositol polyphosphate multikinase	-0.740866	0.000138781	0.010134
1420842_at	Ptprf	19268	protein tyrosine phosphatase, receptor type, F	0.434449	0.000138409	0.010134
1455640_a_at	Txn2	56551	thioredoxin 2	-0.525917	0.00013852	0.010134
1429050_at	Chic2	74277	cysteine-rich hydrophobic domain 2	-0.728348	0.000140201	0.0102061
1455550_x_at	Serinc3	26943	serine incorporator 3	-0.405345	0.000140308	0.0102061
1424350_s_at	Lpgat1	226856	lysophosphatidylglycerol acyltransferase 1	-0.46981	0.000141363	0.0102632
1455438_at	Pxmp4	59038	peroxisomal membrane protein 4	-0.933121	0.000143368	0.0103828
1424034_at	Rora	19883	RAR-related orphan receptor alpha	-0.584441	0.000143559	0.0103828
1420678_a_at	Il17rb	50905	interleukin 17 receptor B	-0.453305	0.000143897	0.0103874
1425343_at	Hdhd3	72748	haloacid dehalogenase-like hydrolase domain containing 3	0.684349	0.000146399	0.010548
1427213_at	Pfkfb1	18639	6-phosphofructo-2-kinase/fructose-2,6-biphosphatase 1	-0.546936	0.000146808	0.0105574
1431803_at	Cyp2d13	68444	cytochrome P450, family 2, subfamily d, polypeptide 13	0.562531	0.000148089	0.0106092
1425142_a_at	Hnrnpd	11991	heterogeneous nuclear ribonucleoprotein D	0.390012	0.000147918	0.0106092
1451988_s_at	Chmp4b	75608	charged multivesicular body protein 4B	0.358395	0.000150077	0.0107112
1451671_at	Gorasp1	74498	golgi reassembly stacking protein 1	0.513916	0.000149952	0.0107112
1431086_s_at	Pcmt1	18537	protein-L-isoaspartate (D-aspartate) O-methyltransferase 1	0.387085	0.000151181	0.0107611
1424380_at	Vps37b	330192	vacuolar protein sorting 37B (yeast)	-0.378183	0.000151345	0.0107611
1439617_s_at	Pck1	18534	phosphoenolpyruvate carboxykinase 1, cytosolic	-0.853713	0.000151911	0.0107812
1448353_x_at	Rpn1	103963	ribophorin I	0.481906	0.000152726	0.0108044
1423621_a_at	Slc33a1	11416	solute carrier family 33 (acetyl-CoA transporter), member 1	0.412358	0.000152809	0.0108044
1423201_at	Ncor1	20185	nuclear receptor co-repressor 1	-0.468133	0.000153678	0.0108456
1418580_at	Rtp4	67775	receptor transporter protein 4	0.729894	0.000156701	0.0110384
1452583_s_at	Galm	319625	galactose mutarotase	0.352283	0.000157753	0.0110919
1450783_at	Ifit1	15957	interferon-induced protein with tetratricopeptide repeats 1	0.920928	0.000158145	0.0110989
1438040_a_at	Hsp90b1	22027	heat shock protein 90, beta (Grp94), member 1	0.562888	0.000159216	0.0111328
1455698_at	Sec62	69276	SEC62 homolog (S. cerevisiae)	0.464463	0.000159144	0.0111328
1439015_at	Gfra1	14585	glial cell line derived neurotrophic factor family receptor alpha 1	-0.755891	0.000160624	0.0111776
1456871_a_at	Phf20l1	239510	PHD finger protein 20-like 1	-0.571107	0.000160741	0.0111776
1452661_at	Tfrc	22042	transferrin receptor	1.34997	0.000160343	0.0111776
1450084_s_at	Ivns1abp	117198	influenza virus NS1A binding protein	-0.531576	0.000162649	0.011256
1437624_x_at	Nudt16l1	66911	nudix (nucleoside diphosphate linked moiety X)-type motif 16-like 1	0.500339	0.00016276	0.011256
1441826_x_at	Ubtd1	226122	ubiquitin domain containing 1	-0.377271	0.000162653	0.011256
1456890_at	Ddx58	230073	DEAD (Asp-Glu-Ala-Asp) box polypeptide 58	0.397412	0.000163779	0.0113058
1428574_a_at	Chn2	69993	chimerin (chimaerin) 2	0.459401	0.000164443	0.011331
1441001_at	AI225934	98884	expressed sequence AI225934	-0.323044	0.00016625	0.0113969
1421973_at	Gfra1	14585	glial cell line derived neurotrophic factor family receptor alpha 1	-0.912961	0.000166023	0.0113969
1423141_at	Lipa	16889	lysosomal acid lipase A	-0.690491	0.000166302	0.0113969
1423282_at	Pitpna	18738	phosphatidylinositol transfer protein, alpha	0.471337	0.000167989	0.0114918
1448574_at	Nme6	54369	NME/NM23 nucleoside diphosphate kinase 6	0.475042	0.000168438	0.0115017
1449145_a_at	Cav1	12389	caveolin 1, caveolae protein	0.348635	0.000170133	0.0115966
1423393_at	Clic4	29876	chloride intracellular channel 4 (mitochondrial)	-0.607165	0.000170924	0.0116296
1420630_at	8430419L09Rik	74525	RIKEN cDNA 8430419L09 gene	-0.887715	0.000171238	0.0116301
1422702_at	Azin1	54375	antizyme inhibitor 1	0.683264	0.000172326	0.011683
1437437_x_at	Dnpep	13437	aspartyl aminopeptidase	0.336615	0.000173371	0.0117329
1428052_a_at	Zmym1	68310	zinc finger, MYM domain containing 1	0.314041	0.00017686	0.0119477
1435455_at	Iffo2	212632	intermediate filament family orphan 2	0.416201	0.000178845	0.0120603
1449198_a_at	St3gal5	20454	ST3 beta-galactoside alpha-2,3-sialyltransferase 5	-0.670325	0.000179385	0.0120752
1428133_at	Snip1	76793	Smad nuclear interacting protein 1	0.304936	0.000179999	0.012095
1448124_at	Gusb	110006	glucuronidase, beta	-0.628199	0.000180753	0.0121028
1436451_a_at	Tmed2	56334	transmembrane emp24 domain trafficking protein 2	0.297227	0.000180744	0.0121028
1440847_at	Mtss1	211401	metastasis suppressor 1	0.924555	0.000181744	0.0121263
1435008_at	Slc9a6	236794	solute carrier family 9 (sodium/hydrogen exchanger), member 6	0.437285	0.000181554	0.0121263
1454799_at	Agpat9	231510	1-acylglycerol-3-phosphate O-acyltransferase 9	-0.893688	0.000182945	0.0121754
1431948_a_at	Pank2	74450	pantothenate kinase 2	0.449725	0.000183443	0.0121754
1424314_at	Prpf3	70767	PRP3 pre-mRNA processing factor 3 homolog (yeast)	0.549586	0.000183172	0.0121754
1453149_at	Slc25a32	69906	solute carrier family 25, member 32	-0.477014	0.000184163	0.0122018
1418312_at	Zfp276	57247	zinc finger protein (C2H2 type) 276	0.385004	0.000184543	0.0122056
1417813_at	Ikbke	56489	inhibitor of kappaB kinase epsilon	0.576654	0.000187336	0.0123431
1436809_a_at	Spin1	20729	spindlin 1	-0.471479	0.000187599	0.0123431
1455900_x_at	Tgm2	21817	transglutaminase 2, C polypeptide	0.556145	0.000187077	0.0123431
1435340_at	Kdm4a	230674	lysine (K)-specific demethylase 4A	-0.531135	0.000189995	0.0124144
1460249_at	Lnx2	140887	ligand of numb-protein X 2	-0.445159	0.000189491	0.0124144
1426774_at	Parp12	243771	poly (ADP-ribose) polymerase family, member 12	0.650738	0.000190321	0.0124144
1448158_at	Sdc1	20969	syndecan 1	-0.46989	0.000190109	0.0124144
1437277_x_at	Tgm2	21817	transglutaminase 2, C polypeptide	0.592474	0.000189265	0.0124144
1416768_at	Smim14	68552	small integral membrane protein 14	0.350479	0.000190798	0.0124242
1450440_at	Gfra1	14585	glial cell line derived neurotrophic factor family receptor alpha 1	-0.687557	0.000193007	0.0125458
1427826_a_at	Slco1b2	28253	solute carrier organic anion transporter family, member 1b2	0.982645	0.000193328	0.0125458
1448372_a_at	Cnpy2	56530	canopy 2 homolog (zebrafish)	0.306514	0.000193842	0.0125543
1428433_at	Hipk2	15258	homeodomain interacting protein kinase 2	0.541934	0.000194121	0.0125543
1419459_a_at	Magt1	67075	magnesium transporter 1	0.649536	0.000195024	0.0125698
1416216_at	Reps1	19707	RalBP1 associated Eps domain containing protein	-0.429724	0.000194755	0.0125698
1433974_at	Sephs1	109079	selenophosphate synthetase 1	0.437701	0.000195403	0.0125728
1435493_at	Dsp	109620	desmoplakin	0.463431	0.000198084	0.0127237
1418979_at	Akr1c14	105387	aldo-keto reductase family 1, member C14	0.81193	0.000201712	0.0129243
1426372_a_at	Bet1l	54399	blocked early in transport 1 homolog (S. cerevisiae)-like	0.354016	0.000201889	0.0129243
1423867_at	Serpina3k	20714	serine (or cysteine) peptidase inhibitor, clade A, member 3K	-0.657222	0.000203965	0.0130352
1451912_a_at	Fgfrl1	116701	fibroblast growth factor receptor-like 1	0.554225	0.000204437	0.0130434
1415928_a_at	Map1lc3b	67443	microtubule-associated protein 1 light chain 3 beta	-0.382926	0.000205331	0.0130784
1430692_a_at	Sel1l	20338	sel-1 suppressor of lin-12-like (C. elegans)	0.924727	0.000207249	0.0131423
1447898_s_at	Srsf6	67996	serine/arginine-rich splicing factor 6	-0.60811	0.000207375	0.0131423
1434393_at	Usp34	17847	ubiquitin specific peptidase 34	-0.409923	0.000207293	0.0131423
1416530_a_at	Pnp	18950	purine-nucleoside phosphorylase	-0.423859	0.00020852	0.0131928
1416368_at	Gsta4	14860	glutathione S-transferase, alpha 4	-0.727199	0.000212357	0.0134131
1437161_x_at	Rbpms	19663	RNA binding protein gene with multiple splicing	-0.673838	0.000212871	0.0134232
1449081_at	Ces1d	104158	carboxylesterase 1D	-0.399559	0.000213585	0.0134236
1420981_a_at	Lmo4	16911	LIM domain only 4	-0.64956	0.000213518	0.0134236
1436203_a_at	1110059G02Rik	68786	RIKEN cDNA 1110059G02 gene	0.651629	0.000214395	0.0134522
1436774_at	Sel1l	20338	sel-1 suppressor of lin-12-like (C. elegans)	0.832669	0.000215889	0.0135236
1448810_at	Gne	50798	glucosamine (UDP-N-acetyl)-2-epimerase/N-acetylmannosamine kinase	-0.351897	0.00021664	0.0135482
1424790_at	Slc25a42	73095	solute carrier family 25, member 42	-0.651945	0.000217956	0.0136081
1454766_at	Amn1	232566	antagonist of mitotic exit network 1	0.52685	0.000218579	0.0136217
1429514_at	Ppap2b	67916	phosphatidic acid phosphatase type 2B	0.541867	0.000218893	0.0136217
1436930_x_at	Hmbs	15288	hydroxymethylbilane synthase	0.533433	0.000220874	0.013671
1441814_s_at	Rpain	69723	RPA interacting protein	0.31745	0.000221128	0.013671
1450395_at	Slc22a5	20520	solute carrier family 22 (organic cation transporter), member 5	-0.786308	0.000220734	0.013671
1416346_at	Timm8a1	30058	translocase of inner mitochondrial membrane 8A1	-0.349291	0.000220757	0.013671
1421040_a_at	Gsta2	14858	glutathione S-transferase, alpha 2 (Yc2)	-1.88806	0.000224443	0.0138308
1445897_s_at	Ifi35	70110	interferon-induced protein 35	0.599878	0.000224422	0.0138308
1452145_at	H6pd	100198	hexose-6-phosphate dehydrogenase (glucose 1-dehydrogenase)	-0.503793	0.00022524	0.0138574
1449026_at	Ifnar1	15975	interferon (alpha and beta) receptor 1	0.367451	0.000226945	0.0139396
1452398_at	Plce1	74055	phospholipase C, epsilon 1	-0.353966	0.000227531	0.0139531
1424493_s_at	Ugt3a1	105887	UDP glycosyltransferases 3 family, polypeptide A1	0.489079	0.000228211	0.0139721
1455108_at	Eif4e2	26987	eukaryotic translation initiation factor 4E member 2	0.40068	0.000231994	0.0141808
1428817_at	Mon2	67074	MON2 homolog (yeast)	-0.374116	0.000234406	0.0142822
1417763_at	Ssr1	107513	signal sequence receptor, alpha	0.454412	0.000234099	0.0142822
1432499_a_at	Ube4b	63958	ubiquitination factor E4B, UFD2 homolog (S. cerevisiae)	-0.587302	0.000235842	0.0143466
1416051_at	C2	12263	complement component 2 (within H-2S)	-0.606089	0.000236734	0.014375
1415940_at	Zfand2a	100494	zinc finger, AN1-type domain 2A	0.522576	0.000237067	0.014375
1416270_at	Polr2g	67710	polymerase (RNA) II (DNA directed) polypeptide G	0.411723	0.000238307	0.0144052
1434692_at	Tyw5	68736	tRNA-yW synthesizing protein 5	0.571536	0.000238325	0.0144052
1435626_a_at	Herpud1	64209	homocysteine-inducible, endoplasmic reticulum stress-inducible, ubiquitin-like domain member 1	0.736381	0.000240584	0.0145185
1452123_s_at	Frmd4b	232288	FERM domain containing 4B	-0.83916	0.000241666	0.0145607
1425829_a_at	Steap4	117167	STEAP family member 4	0.854685	0.000242407	0.0145821
1423678_at	BC017643	217370	cDNA sequence BC017643	0.601136	0.000243564	0.0146285
1423202_a_at	Ncor1	20185	nuclear receptor co-repressor 1	-0.56383	0.00024468	0.0146723
1452290_at	Tmem106b	71900	transmembrane protein 106B	-0.523912	0.000248173	0.0148582
1416763_at	Cdc123	98828	cell division cycle 123	0.43391	0.000250687	0.0149253
1448843_at	Ssr1	107513	signal sequence receptor, alpha	0.392189	0.000250774	0.0149253
1428372_at	St5	76954	suppression of tumorigenicity 5	-1.00439	0.000250192	0.0149253
1423114_at	Ube2d3	66105	ubiquitin-conjugating enzyme E2D 3	0.48675	0.000250868	0.0149253
1425127_at	Hsd3b2	15493	hydroxy-delta-5-steroid dehydrogenase, 3 beta- and steroid delta-isomerase 2	0.691878	0.00025209	0.0149564
1416084_at	Zfand5	22682	zinc finger, AN1-type domain 5	-0.524883	0.000252181	0.0149564
1447112_s_at	Cryl1	68631	crystallin, lambda 1	-0.65748	0.000254059	0.0150442
1436343_at	Chd4	107932	chromodomain helicase DNA binding protein 4	-0.733971	0.000256199	0.0151237
1424221_at	Susd4	96935	sushi domain containing 4	0.987652	0.000255907	0.0151237
1436292_a_at	Oaz1	18245	ornithine decarboxylase antizyme 1	0.302566	0.000257762	0.0151923
1448823_at	Cxcl12	20315	chemokine (C-X-C motif) ligand 12	0.413591	0.000258785	0.0152289
1436705_at	Mmgt1	236792	membrane magnesium transporter 1	0.394409	0.000259353	0.0152387
1423194_at	Arhgap5	11855	Rho GTPase activating protein 5	-0.40788	0.00026143	0.0153369
1441115_at	D18Ertd232e	52492	DNA segment, Chr 18, ERATO Doi 232, expressed	-1.4892	0.000263056	0.0154085
1420867_at	Tmed2	56334	transmembrane emp24 domain trafficking protein 2	0.395746	0.000263747	0.0154251
1441477_at	Calu	12321	calumenin	0.312262	0.000264419	0.0154406
1426682_at	Cnot6	104625	CCR4-NOT transcription complex, subunit 6	0.633129	0.000265397	0.0154739
1433836_a_at	8430408G22Rik	213393	RIKEN cDNA 8430408G22 gene	-0.625187	0.000266414	0.0155093
1435864_a_at	Coa6	67892	cytochrome c oxidase assembly factor 6	-0.451938	0.000267292	0.0155366
1449014_at	Lactb	80907	lactamase, beta	0.345137	0.00026856	0.0155729
1438151_x_at	Zdhhc14	224454	zinc finger, DHHC domain containing 14	-0.4217	0.000268739	0.0155729
1421276_a_at	Dst	13518	dystonin	-0.558044	0.000271643	0.0157171
1425826_a_at	Sorbs1	20411	sorbin and SH3 domain containing 1	0.71929	0.000273352	0.0157919
1457374_at	Nedd4l	83814	neural precursor cell expressed, developmentally down-regulated gene 4-like	-0.56667	0.000274644	0.0158424
1437982_x_at	Cox15	226139	cytochrome c oxidase assembly protein 15	0.607592	0.000275374	0.0158603
1417495_x_at	Cp	12870	ceruloplasmin	-0.452778	0.000277057	0.0159331
1434013_at	Ablim3	319713	actin binding LIM protein family, member 3	-0.562218	0.000277761	0.0159494
1431789_s_at	Tmed5	73130	transmembrane emp24 protein transport domain containing 5	-0.688742	0.000278456	0.0159651
1422103_a_at	Stat5b	20851	signal transducer and activator of transcription 5B	-0.519369	0.000280049	0.0160322
1416370_at	Zscan21	22697	zinc finger and SCAN domain containing 21	-0.363664	0.000280746	0.0160478
1428821_at	Agpat2	67512	1-acylglycerol-3-phosphate O-acyltransferase 2 (lysophosphatidic acid acyltransferase, beta)	-0.362508	0.000282927	0.0161481
1449337_at	Tdo2	56720	tryptophan 2,3-dioxygenase	-0.4478	0.000283706	0.0161683
1423545_a_at	Zfp207	22680	zinc finger protein 207	0.450578	0.000285012	0.0162183
1452616_s_at	Ssbp1	381760	single-stranded DNA binding protein 1	0.418817	0.000287264	0.0163219
1428615_at	Lpar6	67168	lysophosphatidic acid receptor 6	-0.6667	0.000289274	0.016387
1455388_at	Pcmtd1	319263	protein-L-isoaspartate (D-aspartate) O-methyltransferase domain containing 1	-0.431525	0.00028902	0.016387
1424404_at	0610040J01Rik	76261	RIKEN cDNA 0610040J01 gene	0.453387	0.000290804	0.0164491
1427011_a_at	Lancl1	14768	LanC (bacterial lantibiotic synthetase component C)-like 1	-0.444337	0.00029265	0.0165289
1451969_s_at	Parp3	235587	poly (ADP-ribose) polymerase family, member 3	0.606511	0.000293448	0.0165492
1454665_at	Irf2bp2	270110	interferon regulatory factor 2 binding protein 2	-0.323592	0.000294009	0.0165562
1419162_s_at	Dnajc3	100037258	DnaJ (Hsp40) homolog, subfamily C, member 3	0.561498	0.000294499	0.0165592
1449348_at	Mpp6	56524	membrane protein, palmitoylated 6 (MAGUK p55 subfamily member 6)	0.401721	0.000295343	0.0165821
1417126_a_at	Rpl22l1	68028	ribosomal protein L22 like 1	-0.41398	0.000297993	0.0167061
1418209_a_at	Pfn2	18645	profilin 2	0.289108	0.00030091	0.0168447
1418288_at	Lpin1	14245	lipin 1	-1.59587	0.000304723	0.017033
1429769_at	Pggt1b	225467	protein geranylgeranyltransferase type I, beta subunit	0.345784	0.000307371	0.0171558
1424958_at	Car8	12319	carbonic anhydrase 8	0.323513	0.000308354	0.0171601
1451020_at	Gsk3b	56637	glycogen synthase kinase 3 beta	-0.372255	0.000308079	0.0171601
1422964_at	Rad23a	19358	RAD23a homolog (S. cerevisiae)	-0.689067	0.000311111	0.0172881
1435645_at	Mmd	67468	monocyte to macrophage differentiation-associated	0.940712	0.000313259	0.0173766
1416996_at	Tbc1d8	54610	TBC1 domain family, member 8	-1.43894	0.000313621	0.0173766
1457324_at	Gm13306	100039863	predicted gene 13306	-0.432329	0.000315633	0.0174417
1434356_a_at	Psma5	26442	proteasome (prosome, macropain) subunit, alpha type 5	0.331707	0.000315716	0.0174417
1452888_at	1110034G24Rik	73747	RIKEN cDNA 1110034G24 gene	-0.384519	0.000317241	0.017475
1416152_a_at	Srsf3	20383	serine/arginine-rich splicing factor 3	0.70884	0.00031711	0.017475
1415700_a_at	Ssr3	67437	signal sequence receptor, gamma	0.473271	0.000318392	0.0174876
1435735_x_at	Vimp	109815	VCP-interacting membrane protein	0.490488	0.000318391	0.0174876
1431101_a_at	Srd5a1	78925	steroid 5 alpha-reductase 1	-0.69185	0.000319963	0.0175484
1417387_at	Med31	67279	mediator of RNA polymerase II transcription, subunit 31 homolog (yeast)	0.378485	0.000321105	0.0175856
1423725_at	Pls3	102866	plastin 3 (T-isoform)	0.407614	0.000321871	0.0176021
1450714_at	Azin1	54375	antizyme inhibitor 1	0.572597	0.000322736	0.017624
1453287_at	Ankrd33b	67434	ankyrin repeat domain 33B	-0.718578	0.00032425	0.0176555
1416286_at	Rgs4	19736	regulator of G-protein signaling 4	-0.329785	0.000324711	0.0176555
1423462_at	Tab2	68652	TGF-beta activated kinase 1/MAP3K7 binding protein 2	-0.681989	0.000323798	0.0176555
1418469_at	Nrip1	268903	nuclear receptor interacting protein 1	-0.524388	0.000327488	0.017781
1423225_at	Selk	80795	selenoprotein K	0.286718	0.000328725	0.0178226
1452257_at	Bdh1	71911	3-hydroxybutyrate dehydrogenase, type 1	0.662788	0.000331697	0.0179581
1424400_a_at	Aldh1l1	107747	aldehyde dehydrogenase 1 family, member L1	-0.629146	0.000334962	0.018109
1420612_s_at	Ptp4a2	19244	protein tyrosine phosphatase 4a2	0.416512	0.000336121	0.0181458
1423859_a_at	Ptgds	19215	prostaglandin D2 synthase (brain)	-0.286245	0.000337408	0.0181893
1456036_x_at	Gsto1	14873	glutathione S-transferase omega 1	-0.543329	0.000339322	0.0182665
1448241_at	Gm2a	14667	GM2 ganglioside activator protein	-0.611829	0.000341758	0.0183455
1437945_x_at	Nap1l1	53605	nucleosome assembly protein 1-like 1	-0.290555	0.000341578	0.0183455
1442406_at	9230104K21Rik	77688	RIKEN cDNA 9230104K21 gene	-1.06895	0.000343027	0.0183617
1452395_at	Med19	381379	mediator of RNA polymerase II transcription, subunit 19 homolog (yeast)	0.355395	0.00034288	0.0183617
1431929_a_at	Stx17	67727	syntaxin 17	0.377686	0.000343584	0.0183655
1447926_at	Arl5a	75423	ADP-ribosylation factor-like 5A	0.454866	0.000345768	0.0184562
1460624_at	6330564D18Rik	109045	RIKEN cDNA 6330564D18 gene	0.702742	0.000347951	0.0185433
1448493_at	Paip2	67869	polyadenylate-binding protein-interacting protein 2	-0.69716	0.000348379	0.0185433
1451514_at	Usp43	216835	ubiquitin specific peptidase 43	-0.296979	0.000350152	0.0186116
1424982_a_at	Cacul1	78832	CDK2 associated, cullin domain 1	0.422985	0.000351898	0.0186461
1448852_at	Rgn	19733	regucalcin	0.729255	0.000352278	0.0186461
1435396_at	Stxbp6	217517	syntaxin binding protein 6 (amisyn)	0.45276	0.000351744	0.0186461
1447800_x_at	Tcn2	21452	transcobalamin 2	-0.282901	0.00035489	0.0187582
1435805_at	Lin7a	108030	lin-7 homolog A (C. elegans)	0.733256	0.000356142	0.0187982
1456438_x_at	Rpn1	103963	ribophorin I	0.45724	0.000357966	0.0188681
1437929_at	Dact2	240025	dapper homolog 2, antagonist of beta-catenin (xenopus)	-0.419597	0.000359062	0.0188722
1460591_at	Esr1	13982	estrogen receptor 1 (alpha)	-1.0148	0.000359536	0.0188722
1428822_a_at	Snx24	69226	sorting nexing 24	-0.438436	0.000359421	0.0188722
1431126_a_at	0610011F06Rik	68347	RIKEN cDNA 0610011F06 gene	0.334134	0.000360814	0.018913
1424033_at	Srsf7	225027	serine/arginine-rich splicing factor 7	0.809042	0.000362755	0.0189885
1436915_x_at	Laptm4b	114128	lysosomal-associated protein transmembrane 4B	0.43966	0.000363264	0.018989
1436326_at	Rora	19883	RAR-related orphan receptor alpha	-0.515208	0.000364275	0.0190155
1459253_at	1700023H06Rik	69442	RIKEN cDNA 1700023H06 gene	0.682551	0.000365618	0.0190332
1427450_x_at	Myo1b	17912	myosin IB	-0.376853	0.000365209	0.0190332
1434892_x_at	Rbbp4	19646	retinoblastoma binding protein 4	0.305234	0.000367391	0.0190993
1451807_at	Nr1i2	18171	nuclear receptor subfamily 1, group I, member 2	-0.565246	0.000369754	0.0191705
1433595_at	Slc35d1	242585	solute carrier family 35 (UDP-glucuronic acid/UDP-N-acetylgalactosamine dual transporter), member D1	0.389454	0.000369772	0.0191705
1422144_at	Inhbe	16326	inhibin beta E	0.728337	0.000370857	0.0192005
1448210_at	Rab1	19324	RAB1, member RAS oncogene family	0.373392	0.000371535	0.0192093
1437066_at	Zbtb20	56490	zinc finger and BTB domain containing 20	-0.50693	0.000372319	0.0192236
1454944_at	Hic2	58180	hypermethylated in cancer 2	-0.29344	0.0003735	0.0192584
1423271_at	Gjb2	14619	gap junction protein, beta 2	0.468521	0.000374522	0.0192848
1426581_at	Ptpmt1	66461	protein tyrosine phosphatase, mitochondrial 1	-0.347497	0.000375639	0.0193161
1416618_at	Ppox	19044	protoporphyrinogen oxidase	0.393784	0.000376541	0.0193363
1451285_at	Fus	233908	fused in sarcoma	0.892244	0.000380455	0.0195108
1431734_a_at	Dnajb4	67035	DnaJ (Hsp40) homolog, subfamily B, member 4	0.612141	0.000383612	0.0196196
1423971_at	Thoc3	73666	THO complex 3	0.347856	0.000383432	0.0196196
1458223_at	Mdm4	17248	transformed mouse 3T3 cell double minute 4	-0.396887	0.000384734	0.0196505
1420636_a_at	Dusp12	80915	dual specificity phosphatase 12	0.401844	0.000387534	0.0197374
1416448_at	Itpa	16434	inosine triphosphatase (nucleoside triphosphate pyrophosphatase)	0.307096	0.00038711	0.0197374
1415860_at	Kpna2	16647	karyopherin (importin) alpha 2	0.365948	0.000387998	0.0197374
1435750_at	Gchfr	320415	GTP cyclohydrolase I feedback regulator	-0.379181	0.000389854	0.0198052
1451392_at	Elmod3	232089	ELMO/CED-12 domain containing 3	-0.623453	0.000395914	0.019925
1439441_x_at	Lats2	50523	large tumor suppressor 2	0.299702	0.000394819	0.019925
1426516_a_at	Lpin1	14245	lipin 1	-1.42025	0.000393847	0.019925
1431302_a_at	Nudt7	67528	nudix (nucleoside diphosphate linked moiety X)-type motif 7	1.10472	0.000396284	0.019925
1423372_at	Pole4	66979	polymerase (DNA-directed), epsilon 4 (p12 subunit)	-0.33162	0.000393469	0.019925
1426444_at	Rhbdd2	215160	rhomboid domain containing 2	-0.321121	0.000396418	0.019925
1439060_s_at	Wipi1	52639	WD repeat domain, phosphoinositide interacting 1	-0.390699	0.000394167	0.019925
1448376_at	Wrnip1	78903	Werner helicase interacting protein 1	-0.972306	0.000395833	0.019925
1439257_x_at	Rpn1	103963	ribophorin I	0.435434	0.000397874	0.0199717
1448792_a_at	Cyp2f2	13107	cytochrome P450, family 2, subfamily f, polypeptide 2	-0.41313	0.000399716	0.020016
1418302_at	Ppt2	54397	palmitoyl-protein thioesterase 2	-0.266921	0.000399813	0.020016
1426870_at	Fbxo33	70611	F-box protein 33	0.425004	0.000401689	0.0200834
1449258_at	Fam104a	28081	family with sequence similarity 104, member A	-0.306737	0.00040315	0.0201034
1448629_at	Hps4	192232	Hermansky-Pudlak syndrome 4 homolog (human)	-0.501666	0.000403002	0.0201034
1448206_at	Psma2	19166	proteasome (prosome, macropain) subunit, alpha type 2	0.297043	0.000404772	0.0201578
1453677_a_at	Derl3	70377	Der1-like domain family, member 3	1.33363	0.000406193	0.0201755
1436179_a_at	Dnajc5	13002	DnaJ (Hsp40) homolog, subfamily C, member 5	0.371549	0.000406036	0.0201755
1431980_a_at	As3mt	57344	arsenic (+3 oxidation state) methyltransferase	-0.662938	0.000409064	0.0202915
1422100_at	Cyp7a1	13122	cytochrome P450, family 7, subfamily a, polypeptide 1	1.42049	0.000409719	0.0202974
1452914_at	N4bp2l1	100637	NEDD4 binding protein 2-like 1	-0.864946	0.000410473	0.0203082
1442123_at	2010012P19Rik	100503827	RIKEN cDNA 2010012P19 gene	-0.314901	0.000412336	0.0203452
1431142_s_at	Aifm2	71361	apoptosis-inducing factor, mitochondrion-associated 2	-0.433059	0.000412217	0.0203452
1421135_a_at	Cnot8	69125	CCR4-NOT transcription complex, subunit 8	0.386486	0.000413904	0.0203452
1454858_x_at	Mettl7a1	70152	methyltransferase like 7A1	-0.400134	0.000413147	0.0203452
1424351_at	Wfdc2	67701	WAP four-disulfide core domain 2	-0.633201	0.000413867	0.0203452
1421681_at	Nrg4	83961	neuregulin 4	-0.944252	0.000415171	0.0203546
1428527_at	Snx7	76561	sorting nexin 7	0.484796	0.000414656	0.0203546
1451312_at	Ndufs7	75406	NADH dehydrogenase (ubiquinone) Fe-S protein 7	-0.273293	0.00041804	0.0204689
1421605_a_at	Aqp9	64008	aquaporin 9	0.603317	0.000418992	0.0204794
1435376_at	Ddhd2	72108	DDHD domain containing 2	-0.599966	0.000419877	0.0204794
1428557_a_at	Osgepl1	72085	O-sialoglycoprotein endopeptidase-like 1	0.583922	0.000419408	0.0204794
1423801_a_at	Aprt	11821	adenine phosphoribosyl transferase	-0.433878	0.000421273	0.0205211
1438004_at	Papd7	210106	PAP associated domain containing 7	0.585815	0.000422774	0.0205677
1448362_at	Dnajc7	56354	DnaJ (Hsp40) homolog, subfamily C, member 7	-0.319607	0.000423462	0.0205727
1452582_at	Galm	319625	galactose mutarotase	0.323593	0.00042396	0.0205727
1440866_at	Eif2ak2	19106	eukaryotic translation initiation factor 2-alpha kinase 2	0.346328	0.000425857	0.0206119
1449123_at	Itih3	16426	inter-alpha trypsin inhibitor, heavy chain 3	-0.453068	0.000425691	0.0206119
1451071_a_at	Atp1a1	11928	ATPase, Na+/K+ transporting, alpha 1 polypeptide	-0.45333	0.000427226	0.0206518
1435121_at	Dio3os	353504	deiodinase, iodothyronine type III, opposite strand	-0.336833	0.000430566	0.0207603
1437226_x_at	Marcksl1	17357	MARCKS-like 1	0.341731	0.000430305	0.0207603
1456477_at	Ccnt1	12455	cyclin T1	0.363446	0.000431465	0.0207772
1442277_at	Chka	12660	choline kinase alpha	-0.830959	0.000433826	0.0208056
1452221_a_at	Cxxc1	74322	CXXC finger 1 (PHD domain)	0.356021	0.000433922	0.0208056
1429585_s_at	Mynn	80732	myoneurin	0.254472	0.00043425	0.0208056
1451827_a_at	Nox4	50490	NADPH oxidase 4	0.509972	0.000432924	0.0208056
1418265_s_at	Irf2	16363	interferon regulatory factor 2	-0.440405	0.000436646	0.020894
1422631_at	Ahr	11622	aryl-hydrocarbon receptor	1.05402	0.000438914	0.0209232
1421824_at	Bace1	23821	beta-site APP cleaving enzyme 1	-0.509493	0.00043885	0.0209232
1433496_at	Glt25d1	234407	glycosyltransferase 25 domain containing 1	-0.346465	0.000438032	0.0209232
1416815_s_at	Bub3	12237	budding uninhibited by benzimidazoles 3 homolog (S. cerevisiae)	0.295262	0.00044035	0.0209653
1427536_at	Zfp125	22651	zinc finger protein 125	-0.416409	0.000442441	0.0210384
1460607_at	Igsf11	207683	immunoglobulin superfamily, member 11	0.373418	0.000443736	0.0210735
1455915_at	Galnt4	14426	UDP-N-acetyl-alpha-D-galactosamine:polypeptide N-acetylgalactosaminyltransferase 4	0.489139	0.000445372	0.0210875
1440269_at	Scyl2	213326	SCY1-like 2 (S. cerevisiae)	-0.255191	0.000445593	0.0210875
1426230_at	Sphk2	56632	sphingosine kinase 2	0.392521	0.000445698	0.0210875
1448989_a_at	Myo1b	17912	myosin IB	-0.386776	0.000447118	0.0211283
1426246_at	Pros1	19128	protein S (alpha)	-0.635861	0.000447936	0.0211406
1459151_x_at	Ifi35	70110	interferon-induced protein 35	0.496184	0.000449472	0.0211867
1454805_at	Wtap	60532	Wilms' tumour 1-associating protein	0.455444	0.000453133	0.0213327
1417007_a_at	Vps4b	20479	vacuolar protein sorting 4b (yeast)	0.303477	0.000459069	0.0215853
1434694_at	Lrrc8a	241296	leucine rich repeat containing 8A	-0.469131	0.000460556	0.0216285
1416163_at	Cops4	26891	COP9 (constitutive photomorphogenic) homolog, subunit 4 (Arabidopsis thaliana)	0.317595	0.000463377	0.021734
1426381_at	Pprc1	226169	peroxisome proliferative activated receptor, gamma, coactivator-related 1	0.443994	0.000464139	0.021742
1429690_at	Zfp946	74149	zinc finger protein 946	0.547054	0.000464695	0.021742
1418840_at	Pdcd4	18569	programmed cell death 4	0.325291	0.000466604	0.0218044
1455301_at	Wipf3	330319	WAS/WASL interacting protein family, member 3	0.413208	0.000467475	0.0218182
1424712_at	Ahctf1	226747	AT hook containing transcription factor 1	-0.359313	0.000468125	0.0218216
1451737_at	Pik3r1	18708	phosphatidylinositol 3-kinase, regulatory subunit, polypeptide 1 (p85 alpha)	0.431216	0.000469633	0.021865
1426690_a_at	Srebf1	20787	sterol regulatory element binding transcription factor 1	0.823395	0.000471703	0.0219345
1448734_at	Cp	12870	ceruloplasmin	-0.410243	0.000472413	0.0219406
1416700_at	Rnd3	74194	Rho family GTPase 3	0.56824	0.000473602	0.0219689
1426894_s_at	Fam102a	98952	family with sequence similarity 102, member A	0.498716	0.000474224	0.0219708
1420966_at	Slc25a15	18408	solute carrier family 25 (mitochondrial carrier ornithine transporter), member 15	-0.551056	0.000476701	0.0220586
1435036_at	Aspg	104816	asparaginase homolog (S. cerevisiae)	-0.46258	0.000481406	0.0222492
1449317_at	Cflar	12633	CASP8 and FADD-like apoptosis regulator	0.707744	0.000483104	0.0223005
1428909_at	A130040M12Rik	319269	RIKEN cDNA A130040M12 gene	-0.813185	0.00048527	0.022346
1424052_at	Thap4	67026	THAP domain containing 4	-0.334573	0.000485127	0.022346
1417241_at	Amz2	13929	archaelysin family metallopeptidase 2	0.387427	0.000488299	0.0224038
1416665_at	Coq7	12850	demethyl-Q 7	-0.464827	0.000487817	0.0224038
1428917_at	Stx17	67727	syntaxin 17	0.567626	0.000487821	0.0224038
1449047_at	Hacl1	56794	2-hydroxyacyl-CoA lyase 1	-0.568046	0.000493264	0.0225868
1424274_at	Uso1	56041	USO1 vesicle docking factor	0.329075	0.000493478	0.0225868
1419274_at	Uri1	19777	URI1, prefoldin-like chaperone	-0.2772	0.000495498	0.0226519
1420476_a_at	Nap1l1	53605	nucleosome assembly protein 1-like 1	-0.413508	0.000496856	0.0226866
1426348_at	Col4a1	12826	collagen, type IV, alpha 1	-0.401234	0.000499927	0.0227828
1448419_at	Pop4	66161	processing of precursor 4, ribonuclease P/MRP family, (S. cerevisiae)	0.339998	0.000500165	0.0227828
1423157_at	Gnpnat1	54342	glucosamine-phosphate N-acetyltransferase 1	0.487365	0.000500927	0.0227901
1435247_at	Uba5	66663	ubiquitin-like modifier activating enzyme 5	0.62415	0.000501974	0.0228103
1435536_at	Ddi2	68817	DNA-damage inducible protein 2	-0.424514	0.000504093	0.0228659
1447720_x_at	Prkaca	18747	protein kinase, cAMP dependent, catalytic, alpha	0.626488	0.000504403	0.0228659
1423783_at	Tor2a	30933	torsin family 2, member A	0.29014	0.000505218	0.0228754
1418010_a_at	Sh3glb1	54673	SH3-domain GRB2-like B1 (endophilin)	-0.335421	0.000506965	0.0229066
1438547_x_at	Tor2a	30933	torsin family 2, member A	0.4231	0.000507115	0.0229066
1426554_a_at	Pgam1	18648	phosphoglycerate mutase 1	-0.382521	0.000508464	0.0229129
1428335_a_at	Scfd1	76983	Sec1 family domain containing 1	0.424554	0.000507998	0.0229129
1455968_x_at	Tmed2	56334	transmembrane emp24 domain trafficking protein 2	0.29747	0.00051011	0.0229598
1448445_at	Acp6	66659	acid phosphatase 6, lysophosphatidic	0.287783	0.000515314	0.0230028
1460172_at	Cdip1	66626	cell death inducing Trp53 target 1	-0.379336	0.000512596	0.0230028
1438743_at	Cyp7a1	13122	cytochrome P450, family 7, subfamily a, polypeptide 1	1.31241	0.000514557	0.0230028
1448934_at	Ndufa10	67273	NADH dehydrogenase (ubiquinone) 1 alpha subcomplex 10	-0.24925	0.000513321	0.0230028
1441098_at	Pnldc1	240023	poly(A)-specific ribonuclease (PARN)-like domain containing 1	0.863758	0.000514055	0.0230028
1457432_at	Prox1	19130	prospero-related homeobox 1	-0.712292	0.000512287	0.0230028
1449930_a_at	Ssr2	66256	signal sequence receptor, beta	0.361975	0.00051531	0.0230028
1450742_at	Bysl	53414	bystin-like	0.407357	0.000517916	0.0230736
1422528_a_at	Zfp36l1	12192	zinc finger protein 36, C3H type-like 1	-0.516622	0.000518118	0.0230736
1451229_at	Hdac11	232232	histone deacetylase 11	0.519894	0.00052155	0.0231448
1417864_at	Pgk1	18655	phosphoglycerate kinase 1	-0.325449	0.000520494	0.0231448
1448517_at	Timm22	56322	translocase of inner mitochondrial membrane 22	0.419117	0.000521349	0.0231448
1420997_a_at	Gpi1	14751	glucose phosphate isomerase 1	-0.308934	0.000525608	0.0232615
1417421_at	S100a1	20193	S100 calcium binding protein A1	-0.324192	0.00052602	0.0232615
1417010_at	Zbtb18	30928	zinc finger and BTB domain containing 18	0.414363	0.000525644	0.0232615
1418028_at	Dct	13190	dopachrome tautomerase	0.629216	0.000530093	0.0234143
1426495_at	Katnbl1	72425	katanin p80 subunit B like 1	0.335701	0.000533334	0.0235027
1419945_s_at	Rab2a	59021	RAB2A, member RAS oncogene family	0.301106	0.000532795	0.0235027
1419266_at	Nfyb	18045	nuclear transcription factor-Y beta	0.37046	0.000534363	0.0235207
1418527_a_at	Srsf10	14105	serine/arginine-rich splicing factor 10	-0.353597	0.000536499	0.0235873
1417083_at	Sec61b	66212	Sec61 beta subunit	0.602997	0.000537734	0.0236142
1419103_a_at	Abhd6	66082	abhydrolase domain containing 6	-0.719593	0.000539186	0.0236232
1426287_at	Atxn7	246103	ataxin 7	0.451359	0.000538771	0.0236232
1416512_at	Nubp2	26426	nucleotide binding protein 2	0.365119	0.000542191	0.0237274
1418295_s_at	Dgat1	13350	diacylglycerol O-acyltransferase 1	-0.423533	0.000544003	0.0237793
1426974_at	Os9	216440	amplified in osteosarcoma	-0.324835	0.000549198	0.0239726
1419061_at	Rhod	11854	ras homolog gene family, member D	-0.641305	0.000551188	0.0239726
1437279_x_at	Sdc1	20969	syndecan 1	-0.377869	0.000551034	0.0239726
1435334_at	Ttc7	225049	tetratricopeptide repeat domain 7	0.531159	0.000551589	0.0239726
1428631_a_at	Uqcrc2	67003	ubiquinol cytochrome c reductase core protein 2	-0.413886	0.000550159	0.0239726
1418445_at	Slc16a2	20502	solute carrier family 16 (monocarboxylic acid transporters), member 2	0.724002	0.000554467	0.0240701
1420985_at	Ash1l	192195	ash1 (absent, small, or homeotic)-like (Drosophila)	-0.493024	0.000559966	0.0241132
1452896_at	Gtl3	14894	gene trap locus 3	0.445275	0.000561185	0.0241132
1430020_x_at	Hnrnpa1	15382	heterogeneous nuclear ribonucleoprotein A1	-0.365122	0.000556722	0.0241132
1418697_at	Inmt	21743	indolethylamine N-methyltransferase	0.434941	0.000559016	0.0241132
1435339_at	Kctd15	233107	potassium channel tetramerisation domain containing 15	-0.78298	0.000560938	0.0241132
1453559_a_at	Sel1l	20338	sel-1 suppressor of lin-12-like (C. elegans)	0.451718	0.000560455	0.0241132
1438699_at	Srd5a1	78925	steroid 5 alpha-reductase 1	-0.598418	0.000559853	0.0241132
1421664_a_at	Styx	56291	serine/threonine/tyrosine interaction protein	0.344497	0.000557828	0.0241132
1418138_at	Sult1d1	53315	sulfotransferase family 1D, member 1	-0.825789	0.000559969	0.0241132
1455500_at	Rnf213	672511	ring finger protein 213	0.590561	0.000567032	0.0243368
1420914_at	Slco2a1	24059	solute carrier organic anion transporter family, member 2a1	-0.308076	0.000570464	0.0244564
1434714_at	Ero1lb	67475	ERO1-like beta (S. cerevisiae)	0.704414	0.000571661	0.0244798
1455663_at	Olfml1	244198	olfactomedin-like 1	0.517734	0.000572301	0.0244798
1416831_at	Neu1	18010	neuraminidase 1	0.398098	0.000573013	0.0244826
1436199_at	Trim14	74735	tripartite motif-containing 14	0.70867	0.000579958	0.0247514
1416543_at	Nfe2l2	18024	nuclear factor, erythroid derived 2, like 2	0.455845	0.000580838	0.0247516
1450911_at	Ppib	19035	peptidylprolyl isomerase B	0.371995	0.00058127	0.0247516
1416593_at	Glrx	93692	glutaredoxin	-0.426947	0.000589017	0.0250534
1425202_a_at	Ank3	11735	ankyrin 3, epithelial	0.277938	0.0005902	0.0250756
1424818_at	Alg12	223774	asparagine-linked glycosylation 12 (alpha-1,6-mannosyltransferase)	0.732165	0.000592082	0.0250992
1418629_a_at	Khdrbs1	20218	KH domain containing, RNA binding, signal transduction associated 1	0.350984	0.000591853	0.0250992
1419518_at	Tuba8	53857	tubulin, alpha 8	-0.492652	0.000593946	0.0251501
1453011_at	Bdh2	69772	3-hydroxybutyrate dehydrogenase, type 2	-0.475968	0.000598751	0.0252689
1448569_at	Mlec	109154	malectin	0.599698	0.000598555	0.0252689
1417636_at	Slc6a9	14664	solute carrier family 6 (neurotransmitter transporter, glycine), member 9	-0.539033	0.000597859	0.0252689
1436157_at	Ccar1	67500	cell division cycle and apoptosis regulator 1	-0.550995	0.00060209	0.0253387
1449013_at	Eef2k	13631	eukaryotic elongation factor-2 kinase	0.335041	0.000601851	0.0253387
1427894_at	Vasn	246154	vasorin	0.390435	0.000602411	0.0253387
1434188_at	Slc16a12	240638	solute carrier family 16 (monocarboxylic acid transporters), member 12	0.666326	0.000604832	0.0254063
1428793_at	Slc36a1	215335	solute carrier family 36 (proton/amino acid symporter), member 1	0.507148	0.000605359	0.0254063
1433453_a_at	Abtb2	99382	ankyrin repeat and BTB (POZ) domain containing 2	-0.587975	0.000608497	0.0255098
1457554_at	Apob	238055	apolipoprotein B	-1.07937	0.000609998	0.0255444
1418176_at	Vdr	22337	vitamin D receptor	-0.290204	0.000611703	0.0255876
1429898_at	Ostc	66357	oligosaccharyltransferase complex subunit	0.391854	0.000613786	0.0256464
1443017_at	Cpeb2	231207	cytoplasmic polyadenylation element binding protein 2	-0.351224	0.000614776	0.0256595
1439452_x_at	Dnpep	13437	aspartyl aminopeptidase	0.372719	0.00061994	0.0258465
1424339_at	Oasl1	231655	2'-5' oligoadenylate synthetase-like 1	0.678077	0.000623427	0.0259633
1434330_at	Tbcel	272589	tubulin folding cofactor E-like	0.395421	0.000625971	0.0260407
1439476_at	Dsg2	13511	desmoglein 2	0.388959	0.000630852	0.0262149
1425354_a_at	Aggf1	66549	angiogenic factor with G patch and FHA domains 1	0.457874	0.00063274	0.0262424
1428410_at	Naa50	72117	N(alpha)-acetyltransferase 50, NatE catalytic subunit	0.444352	0.000633328	0.0262424
1436317_at	Pgap1	241062	post-GPI attachment to proteins 1	0.378754	0.00063359	0.0262424
1417629_at	Prodh	19125	proline dehydrogenase	-0.515357	0.000636595	0.0263381
1428573_at	Chn2	69993	chimerin (chimaerin) 2	0.563085	0.000638091	0.0263712
1417867_at	Cfd	11537	complement factor D (adipsin)	2.46369	0.000641749	0.026464
1453582_at	Chka	12660	choline kinase alpha	-0.871878	0.000642433	0.026464
1420056_s_at	Jmjd6	107817	jumonji domain containing 6	0.451509	0.000641502	0.026464
1458399_at	Lrrc3	237387	leucine rich repeat containing 3	0.584006	0.000645289	0.0265528
1436121_a_at	Nsmce1	67711	non-SMC element 1 homolog (S. cerevisiae)	0.358278	0.000646083	0.0265567
1424951_at	Baiap2l1	66898	BAI1-associated protein 2-like 1	-0.534827	0.000652932	0.0268091
1433642_at	Arl15	218639	ADP-ribosylation factor-like 15	-0.516267	0.000657148	0.0269143
1437287_at	Nadkd1	68646	NAD kinase domain containing 1	0.333288	0.000657624	0.0269143
1428543_at	Ppat	231327	phosphoribosyl pyrophosphate amidotransferase	0.522249	0.000656479	0.0269143
1450716_at	Adamts1	11504	a disintegrin-like and metallopeptidase (reprolysin type) with thrombospondin type 1 motif, 1	0.36458	0.00066037	0.0269975
1430029_a_at	Tspan31	67125	tetraspanin 31	-0.415406	0.000662922	0.0270727
1452260_at	Cidec	14311	cell death-inducing DFFA-like effector c	-0.77151	0.000669861	0.0272972
1427347_s_at	Tubb2a	22151	tubulin, beta 2A class IIA	-1.38172	0.000669564	0.0272972
1418192_at	Mnt	17428	max binding protein	-0.299321	0.000672451	0.0273733
1452800_a_at	Apoo	68316	apolipoprotein O	-0.358831	0.000674257	0.0274147
1421289_at	Hspb7	29818	heat shock protein family, member 7 (cardiovascular)	-0.263122	0.000674916	0.0274147
1455457_at	Cyp2c54	404195	cytochrome P450, family 2, subfamily c, polypeptide 54	0.599506	0.00067616	0.0274359
1423765_at	Athl1	212974	ATH1, acid trehalase-like 1 (yeast)	0.30492	0.000678503	0.0274957
1451361_a_at	Pnpla7	241274	patatin-like phospholipase domain containing 7	0.557696	0.000679085	0.0274957
1431183_at	1700066M21Rik	73467	RIKEN cDNA 1700066M21 gene	0.561579	0.000680089	0.0274991
1423419_at	Lig3	16882	ligase III, DNA, ATP-dependent	0.400949	0.000681597	0.0274991
1438871_at	LOC100503146	100503146	uncharacterized LOC100503146	0.380439	0.000682071	0.0274991
1417213_a_at	Rbm6	19654	RNA binding motif protein 6	-0.512775	0.000680663	0.0274991
1419671_a_at	Il17rc	171095	interleukin 17 receptor C	-0.340113	0.000682925	0.0275042
1460179_at	Dnaja1	15502	DnaJ (Hsp40) homolog, subfamily A, member 1	0.547235	0.000685834	0.0275921
1417987_at	Btd	26363	biotinidase	-0.496906	0.000686847	0.0275954
1457350_at	Per2	18627	period circadian clock 2	0.480184	0.000688045	0.0275954
1452664_a_at	Tm7sf3	67623	transmembrane 7 superfamily member 3	0.363336	0.000688102	0.0275954
1451218_at	Edem1	192193	ER degradation enhancer, mannosidase alpha-like 1	0.549554	0.000691819	0.0276053
1450779_at	Fabp7	12140	fatty acid binding protein 7, brain	0.559321	0.000690121	0.0276053
1428589_at	Mrpl41	107733	mitochondrial ribosomal protein L41	0.392208	0.000691989	0.0276053
1428828_at	Rpain	69723	RPA interacting protein	0.399162	0.00068952	0.0276053
1425242_at	Tmem258	69038	transmembrane protein 258	0.422918	0.000691796	0.0276053
1434473_at	Slc16a5	217316	solute carrier family 16 (monocarboxylic acid transporters), member 5	-1.0134	0.000698089	0.0278193
1429178_at	Tenm3	23965	teneurin transmembrane protein 3	0.329948	0.0007016	0.0279299
1425979_a_at	Fbf1	217335	Fas (TNFRSF6) binding factor 1	-0.536855	0.000710303	0.0282466
1427504_s_at	Srsf2	20382	serine/arginine-rich splicing factor 2	0.302588	0.000713299	0.0283361
1451724_at	Ankmy2	217473	ankyrin repeat and MYND domain containing 2	0.387733	0.000714417	0.0283508
1429671_at	2410018M08Rik	71970	RIKEN cDNA 2410018M08 gene	-0.709369	0.000715361	0.0283585
1418510_s_at	Fbxo8	50753	F-box protein 8	-0.300028	0.000720234	0.0284032
1439396_x_at	Gpd1	14555	glycerol-3-phosphate dehydrogenase 1 (soluble)	0.389562	0.000720088	0.0284032
1415981_at	Herpud2	80517	HERPUD family member 2	-0.3721	0.000718004	0.0284032
1418118_at	Slc22a1	20517	solute carrier family 22 (organic cation transporter), member 1	0.585918	0.000719439	0.0284032
1427877_at	Zc3h15	69082	zinc finger CCCH-type containing 15	-0.395132	0.000717769	0.0284032
1449011_at	Slc12a7	20499	solute carrier family 12, member 7	0.354144	0.000721107	0.028408
1420731_a_at	Csrp2	13008	cysteine and glycine-rich protein 2	-0.378008	0.000722921	0.0284499
1416755_at	Dnajb1	81489	DnaJ (Hsp40) homolog, subfamily B, member 1	1.236	0.000724712	0.0284908
1452394_at	Cars	27267	cysteinyl-tRNA synthetase	0.286683	0.000725784	0.0285034
1423767_at	Dpy30	66310	dpy-30 homolog (C. elegans)	0.365356	0.000726559	0.0285043
1425627_x_at	Gstm1	14862	glutathione S-transferase, mu 1	-0.37006	0.00072869	0.0285583
1433408_a_at	Mcm10	70024	minichromosome maintenance deficient 10 (S. cerevisiae)	0.641009	0.00072987	0.028575
1456965_at	Kcnc1	16502	potassium voltage gated channel, Shaw-related subfamily, member 1	-0.289559	0.000730879	0.028585
1455940_x_at	Wdr6	83669	WD repeat domain 6	0.4888	0.000731753	0.0285896
1442034_at	Fastkd1	320720	FAST kinase domains 1	-0.391081	0.00073394	0.0286456
1436670_x_at	1700019G17Rik	75541	RIKEN cDNA 1700019G17 gene	0.369955	0.000736551	0.0287179
1434033_at	Tle1	21885	transducin-like enhancer of split 1, homolog of Drosophila E(spl)	0.520834	0.000742813	0.0289323
1456262_at	Rbm5	83486	RNA binding motif protein 5	-0.399846	0.000746358	0.0290405
1435208_at	Dtx3l	209200	deltex 3-like (Drosophila)	0.333761	0.000747238	0.0290449
1455025_at	Paqr9	75552	progestin and adipoQ receptor family member IX	0.933532	0.000748789	0.0290567
1419918_at	Tmed7	66676	transmembrane emp24 protein transport domain containing 7	0.552103	0.000749073	0.0290567
1435995_at	Mrpl22	216767	mitochondrial ribosomal protein L22	0.333031	0.000756889	0.0293298
1442005_at	AW987390	100467	expressed sequence AW987390	-0.678357	0.000758553	0.0293643
1436506_a_at	Snhg6	73824	small nucleolar RNA host gene (non-protein coding) 6	-0.483325	0.000760513	0.0294101
1417496_at	Cp	12870	ceruloplasmin	-0.536664	0.000761452	0.0294164
AFFX-b-ActinMur/M12481_3_at	Actb	11461	actin, beta	0.626452	0.000766721	0.0294399
1419173_at	Acy1	109652	aminoacylase 1	-0.405999	0.000764126	0.0294399
1455316_x_at	BC094435	639390	cDNA sequence BC094435	-0.455187	0.000766473	0.0294399
1418129_at	Dhcr24	74754	24-dehydrocholesterol reductase	-0.544607	0.000764785	0.0294399
1419321_at	F7	14068	coagulation factor VII	-0.386006	0.000765059	0.0294399
1416181_at	Mesdc2	67943	mesoderm development candidate 2	0.381734	0.000766084	0.0294399
1424877_a_at	Alad	17025	aminolevulinate, delta-, dehydratase	0.507189	0.000777986	0.0297881
1415818_at	Anxa6	11749	annexin A6	-0.371236	0.000778146	0.0297881
1422452_at	Bag3	29810	BCL2-associated athanogene 3	0.829183	0.000777097	0.0297881
1433772_at	Hspa13	110920	heat shock protein 70 family, member 13	0.619414	0.000782063	0.0299078
1451120_at	Polr1d	20018	polymerase (RNA) I polypeptide D	-0.279551	0.000784776	0.0299813
1433582_at	1190002N15Rik	68861	RIKEN cDNA 1190002N15 gene	-0.421276	0.000786177	0.0300046
1450778_a_at	Phax	56698	phosphorylated adaptor for RNA export	-0.349957	0.00079496	0.0303092
1460673_at	Fpgs	14287	folylpolyglutamyl synthetase	-0.558896	0.000799103	0.0303437
1430125_s_at	Pqlc1	66943	PQ loop repeat containing 1	0.56519	0.000797996	0.0303437
1439453_x_at	Rnaseh2c	68209	ribonuclease H2, subunit C	0.320607	0.000797311	0.0303437
1454649_at	Srd5a1	78925	steroid 5 alpha-reductase 1	-0.546205	0.000799868	0.0303437
1452773_at	Tmem230	70612	transmembrane protein 230	0.372328	0.0007983	0.0303437
1454136_a_at	4921524J17Rik	66714	RIKEN cDNA 4921524J17 gene	0.479549	0.000802483	0.0303821
1416345_at	Timm8a1	30058	translocase of inner mitochondrial membrane 8A1	-0.305968	0.000802404	0.0303821
1437285_at	Nadkd1	68646	NAD kinase domain containing 1	0.37469	0.000805017	0.0304476
1451266_at	Mrpl50	28028	mitochondrial ribosomal protein L50	0.538592	0.000806009	0.0304548
1418294_at	Epb4.1l4b	54357	erythrocyte protein band 4.1-like 4b	0.407435	0.000809664	0.0305478
1434012_at	Ints5	109077	integrator complex subunit 5	-0.276664	0.000810082	0.0305478
1459842_x_at	Nubp2	26426	nucleotide binding protein 2	0.272512	0.000811484	0.0305702
1423942_a_at	Camk2g	12325	calcium/calmodulin-dependent protein kinase II gamma	-0.490965	0.000814472	0.0306291
1458129_at	Rora	19883	RAR-related orphan receptor alpha	-0.670966	0.000814663	0.0306291
1439271_x_at	Ik	24010	IK cytokine	0.369382	0.000817178	0.0306407
1451274_at	Ogdh	18293	oxoglutarate (alpha-ketoglutarate) dehydrogenase (lipoamide)	-0.42639	0.000816195	0.0306407
1422966_a_at	Tfrc	22042	transferrin receptor	0.366054	0.000817399	0.0306407
1428511_at	Phkg2	68961	phosphorylase kinase, gamma 2 (testis)	0.304372	0.000818791	0.0306626
1426792_s_at	Rusc2	100213	RUN and SH3 domain containing 2	-0.48817	0.000820217	0.0306857
1417770_s_at	Psmc6	67089	proteasome (prosome, macropain) 26S subunit, ATPase, 6	0.546832	0.000822624	0.0307454
1451177_at	Dnajb4	67035	DnaJ (Hsp40) homolog, subfamily B, member 4	0.577369	0.000830723	0.0310175
1426779_x_at	Dag1	13138	dystroglycan 1	-0.422721	0.000834601	0.0311316
1437114_at	Crebrf	77128	CREB3 regulatory factor	-0.34472	0.000836476	0.0311709
1423906_at	Hsbp1	68196	heat shock factor binding protein 1	0.325545	0.000841954	0.031271
1426791_at	Rusc2	100213	RUN and SH3 domain containing 2	-0.4988	0.000842463	0.031271
1416549_at	Slc35b4	58246	solute carrier family 35, member B4	0.335155	0.000841491	0.031271
1419256_at	Sptbn1	20742	spectrin beta, non-erythrocytic 1	-0.47403	0.000840715	0.031271
1460510_a_at	Coq10b	67876	coenzyme Q10 homolog B (S. cerevisiae)	0.584449	0.000846404	0.0312746
1420626_at	Gtf3c6	67371	general transcription factor IIIC, polypeptide 6, alpha	0.362976	0.000845967	0.0312746
1426133_a_at	Mitd1	69028	MIT, microtubule interacting and transport, domain containing 1	0.282486	0.000845237	0.0312746
1435991_at	Nr3c2	110784	nuclear receptor subfamily 3, group C, member 2	0.581541	0.000846788	0.0312746
1424716_at	Retsat	67442	retinol saturase (all trans retinol 13,14 reductase)	-0.589987	0.000844318	0.0312746
1425003_at	Uroc1	243537	urocanase domain containing 1	-0.55734	0.000847513	0.0312746
1444650_at	Arhgef18	102098	rho/rac guanine nucleotide exchange factor (GEF) 18	-0.259343	0.000852857	0.0314412
1454642_a_at	Commd3	12238	COMM domain containing 3	0.412107	0.000855674	0.0314838
1427904_s_at	Ndufaf7	73694	NADH dehydrogenase (ubiquinone) 1 alpha subcomplex assembly factor 7	0.402967	0.000855446	0.0314838
1436722_a_at	Actb	11461	actin, beta	0.631257	0.000857375	0.0315043
1455955_s_at	Snx17	266781	sorting nexin 17	0.368648	0.000857892	0.0315043
1427202_at	Mettl20	320204	methyltransferase like 20	-1.06195	0.000860953	0.031586
1423606_at	Postn	50706	periostin, osteoblast specific factor	-0.624691	0.000862708	0.0316198
1451054_at	Orm1	18405	orosomucoid 1	-0.634973	0.000864032	0.0316378
1416595_at	Mrps22	64655	mitochondrial ribosomal protein S22	0.304065	0.000867352	0.0317287
1452759_s_at	Ppfibp1	67533	PTPRF interacting protein, binding protein 1 (liprin beta 1)	0.320094	0.000868658	0.0317458
1423319_at	Hhex	15242	hematopoietically expressed homeobox	0.900354	0.000870076	0.0317476
1449492_a_at	Lect2	16841	leukocyte cell-derived chemotaxin 2	0.731478	0.000870382	0.0317476
1417045_at	Bid	12122	BH3 interacting domain death agonist	0.53571	0.000879895	0.0320367
1433588_at	Fam21	28006	family with sequence similarity 21	-0.288618	0.000879999	0.0320367
1451564_at	Parp14	547253	poly (ADP-ribose) polymerase family, member 14	0.669353	0.00088363	0.032138
1419378_a_at	Fxyd2	11936	FXYD domain-containing ion transport regulator 2	-0.29203	0.000885267	0.0321667
1454796_at	Ficd	231630	FIC domain containing	0.515985	0.000887653	0.0322225
1450685_at	Arpp19	59046	cAMP-regulated phosphoprotein 19	0.616403	0.000889574	0.0322305
1417651_at	Cyp2c29	13095	cytochrome P450, family 2, subfamily c, polypeptide 29	0.495573	0.000888919	0.0322305
1428756_at	Aasdhppt	67618	aminoadipate-semialdehyde dehydrogenase-phosphopantetheinyl transferase	0.447946	0.000890913	0.0322482
1449338_at	Anapc16	52717	anaphase promoting complex subunit 16	-0.311927	0.000894519	0.03229
1416592_at	Glrx	93692	glutaredoxin	-0.454424	0.000894654	0.03229
1455430_at	Rbm33	381626	RNA binding motif protein 33	-0.621535	0.000895476	0.03229
1422031_a_at	Zfand6	65098	zinc finger, AN1-type domain 6	-0.347199	0.000893825	0.03229
1418502_a_at	Oxr1	170719	oxidation resistance 1	0.300292	0.000898011	0.0323506
1436827_at	Garem	381126	GRB2 associated, regulator of MAPK1	-0.586553	0.000899188	0.0323622
1432295_a_at	Ap5s1	69596	adaptor-related protein 5 complex, sigma 1 subunit	-0.361441	0.000902974	0.0324286
1417191_at	Dnajb9	27362	DnaJ (Hsp40) homolog, subfamily B, member 9	0.992839	0.0009036	0.0324286
1449614_s_at	Oard1	106821	O-acyl-ADP-ribose deacylase 1	0.463974	0.000902196	0.0324286
1417017_at	Cyp17a1	13074	cytochrome P450, family 17, subfamily a, polypeptide 1	-1.76746	0.000906013	0.0324845
1451271_a_at	Acat1	110446	acetyl-Coenzyme A acetyltransferase 1	0.318367	0.000908254	0.032534
1449247_at	Actrt2	73353	actin-related protein T2	0.270674	0.000910862	0.0325553
1436562_at	Ddx58	230073	DEAD (Asp-Glu-Ala-Asp) box polypeptide 58	0.470566	0.000910972	0.0325553
1451779_at	Pyroxd1	232491	pyridine nucleotide-disulphide oxidoreductase domain 1	0.338592	0.000911424	0.0325553
1447759_x_at	Ccdc22	54638	coiled-coil domain containing 22	-0.329292	0.000914629	0.0326083
1434138_at	Prune	229589	prune homolog (Drosophila)	-0.52265	0.00091462	0.0326083
1460460_a_at	Gorasp2	70231	golgi reassembly stacking protein 2	0.431049	0.000916704	0.0326481
1421938_at	Serhl	68607	serine hydrolase-like	-0.295469	0.000917467	0.0326481
1437205_at	Tcf25	66855	transcription factor 25 (basic helix-loop-helix)	-0.381352	0.000919275	0.0326817
1415925_a_at	Nup62	18226	nucleoporin 62	-0.690288	0.000920499	0.0326945
1416826_a_at	Med20	56771	mediator complex subunit 20	0.398707	0.000923056	0.0327547
1426014_a_at	Cdhr5	72040	cadherin-related family member 5	-0.448098	0.000926356	0.0327954
1427305_at	Piga	18700	phosphatidylinositol glycan anchor biosynthesis, class A	0.896601	0.000926265	0.0327954
1438682_at	Pik3r1	18708	phosphatidylinositol 3-kinase, regulatory subunit, polypeptide 1 (p85 alpha)	0.477216	0.0009268	0.0327954
1417604_at	Camk1	52163	calcium/calmodulin-dependent protein kinase I	0.354054	0.000929386	0.0328562
1426243_at	Cth	107869	cystathionase (cystathionine gamma-lyase)	-0.513325	0.000930613	0.0328689
1421895_at	Eif2s3x	26905	eukaryotic translation initiation factor 2, subunit 3, structural gene X-linked	0.484303	0.000931561	0.0328718
1436270_at	Cyb5d1	327951	cytochrome b5 domain containing 1	0.419263	0.000939052	0.032987
1418449_at	Lad1	16763	ladinin	-0.49558	0.000942658	0.032987
1428562_at	Mir22hg	100042498	Mir22 host gene (non-protein coding)	-0.424807	0.000939363	0.032987
1416236_a_at	Mpzl2	14012	myelin protein zero-like 2	0.430158	0.000940458	0.032987
1435874_at	Prkab2	108097	protein kinase, AMP-activated, beta 2 non-catalytic subunit	0.333694	0.000941668	0.032987
1429449_at	Samd4	74480	sterile alpha motif domain containing 4	-0.316395	0.000935787	0.032987
1433927_at	Uspl1	231915	ubiquitin specific peptidase like 1	0.428138	0.000937511	0.032987
1423874_at	Wdr33	74320	WD repeat domain 33	0.297539	0.000942209	0.032987
1451968_at	Xrcc5	22596	X-ray repair complementing defective repair in Chinese hamster cells 5	0.475622	0.000937735	0.032987
1421751_a_at	Psmd14	59029	proteasome (prosome, macropain) 26S subunit, non-ATPase, 14	0.321483	0.000945084	0.0330413
1424544_at	Nrbp2	223649	nuclear receptor binding protein 2	-0.405071	0.000946551	0.0330621
1455237_at	Usp36	72344	ubiquitin specific peptidase 36	0.469637	0.000948655	0.0331051
1452466_a_at	Rbm6	19654	RNA binding motif protein 6	-0.339476	0.000957536	0.0333536
1455585_at	Rnf168	70238	ring finger protein 168	0.298539	0.000957285	0.0333536
1451388_a_at	Atp11b	76295	ATPase, class VI, type 11B	-0.528277	0.000960464	0.0334248
1437478_s_at	Efhd2	27984	EF hand domain containing 2	0.403757	0.000961658	0.0334357
1418653_at	Cyp2c50	107141	cytochrome P450, family 2, subfamily c, polypeptide 50	0.571368	0.000963365	0.0334644
1452309_at	Cgnl1	68178	cingulin-like 1	0.279718	0.000970453	0.0336343
1423156_at	Gnpnat1	54342	glucosamine-phosphate N-acetyltransferase 1	0.365119	0.000969453	0.0336343
1434970_a_at	Mrpl15	27395	mitochondrial ribosomal protein L15	-0.276854	0.000970919	0.0336343
1448505_at	C1d	57316	C1D nuclear receptor co-repressor	0.439033	0.000973649	0.033698
1436316_at	Klf13	50794	Kruppel-like factor 13	0.604384	0.000977702	0.0337458
1451022_at	Lrp6	16974	low density lipoprotein receptor-related protein 6	-0.578607	0.00097711	0.0337458
1423441_at	Tfb2m	15278	transcription factor B2, mitochondrial	-0.29093	0.000977447	0.0337458
1416569_at	Actl6a	56456	actin-like 6A	0.386278	0.00098152	0.0338405
1424908_at	Mtfmt	69606	mitochondrial methionyl-tRNA formyltransferase	0.364852	0.00098223	0.0338405
1428865_at	Bcl2l12	75736	BCL2-like 12 (proline rich)	0.391956	0.000987199	0.0339808
1448536_at	Lsm3	67678	LSM3 homolog, U6 small nuclear RNA associated (S. cerevisiae)	0.277292	0.000995542	0.0342322
1436452_x_at	Tmed2	56334	transmembrane emp24 domain trafficking protein 2	0.298155	0.00099631	0.0342322
1425143_a_at	Ndufs1	227197	NADH dehydrogenase (ubiquinone) Fe-S protein 1	-0.260335	0.00100589	0.0345301
1423060_at	Pa2g4	18813	proliferation-associated 2G4	-0.354548	0.00100932	0.0346164
1454619_at	Lmf2	105847	lipase maturation factor 2	-0.317605	0.00101036	0.034621
1419637_s_at	4833420G17Rik	67392	RIKEN cDNA 4833420G17 gene	-0.321104	0.00101891	0.0348823
1448276_at	Tspan4	64540	tetraspanin 4	-0.412695	0.00102024	0.0348962
1429183_at	Pkp2	67451	plakophilin 2	-0.578714	0.00102202	0.0349257
1426244_at	Mapre2	212307	microtubule-associated protein, RP/EB family, member 2	-0.319425	0.00102459	0.034982
1416856_at	3230401D17Rik	66680	RIKEN cDNA 3230401D17 gene	-0.305853	0.00103479	0.0351859
1416739_a_at	Brap	72399	BRCA1 associated protein	-0.514208	0.00103462	0.0351859
1451382_at	Chac1	69065	ChaC, cation transport regulator 1	-0.360589	0.00103664	0.0351859
1436152_a_at	Lamtor5	68576	late endosomal/lysosomal adaptor, MAPK and MTOR activator 5	0.491261	0.00103465	0.0351859
1424826_s_at	Mtss1	211401	metastasis suppressor 1	0.349862	0.00103698	0.0351859
1429321_at	Rnf149	67702	ring finger protein 149	-0.281163	0.00103524	0.0351859
1426323_x_at	Siva1	30954	SIVA1, apoptosis-inducing factor	0.367009	0.00103706	0.0351859
1437690_x_at	Csnk1d	104318	casein kinase 1, delta	-0.340636	0.00103868	0.0352091
1417093_a_at	Gtf2h4	14885	general transcription factor II H, polypeptide 4	0.292898	0.00104203	0.0352914
1416399_a_at	Hmox2	15369	heme oxygenase (decycling) 2	-0.25529	0.00104424	0.0353028
1418116_at	Tor1aip2	240832	torsin A interacting protein 2	0.402762	0.00104338	0.0353028
1423744_x_at	Eif2s3x	26905	eukaryotic translation initiation factor 2, subunit 3, structural gene X-linked	0.279084	0.00104544	0.0353119
1436197_at	Cdc42bpg	240505	CDC42 binding protein kinase gamma (DMPK-like)	0.267609	0.0010513	0.0354152
1437059_at	Sox21	223227	SRY-box containing gene 21	-0.310936	0.00105092	0.0354152
1448940_at	Trim21	20821	tripartite motif-containing 21	0.430136	0.00105016	0.0354152
1423938_at	Llgl2	217325	lethal giant larvae homolog 2 (Drosophila)	-0.440247	0.00105825	0.035574
1433856_at	Ppip5k2	227399	diphosphoinositol pentakisphosphate kinase 2	-0.427088	0.00105725	0.035574
1422691_at	Sptlc1	268656	serine palmitoyltransferase, long chain base subunit 1	-0.28419	0.00105883	0.035574
1448930_at	3010026O09Rik	68067	RIKEN cDNA 3010026O09 gene	0.370245	0.00106046	0.0355845
1423653_at	Atp1a1	11928	ATPase, Na+/K+ transporting, alpha 1 polypeptide	-0.555634	0.00106102	0.0355845
1427486_at	Ptprb	19263	protein tyrosine phosphatase, receptor type, B	-0.45039	0.00106485	0.0356813
1423158_at	Gnpnat1	54342	glucosamine-phosphate N-acetyltransferase 1	0.376545	0.00107838	0.0361029
1424554_at	Ppp1r8	100336	protein phosphatase 1, regulatory (inhibitor) subunit 8	0.283073	0.00108036	0.0361374
1448404_at	Scamp2	24044	secretory carrier membrane protein 2	0.344826	0.00108338	0.0362064
1428154_s_at	Ppapdc1b	71910	phosphatidic acid phosphatase type 2 domain containing 1B	0.503906	0.00108645	0.0362769
1438096_a_at	Dtymk	21915	deoxythymidylate kinase	0.485788	0.00108986	0.0363586
1451426_at	Dhx58	80861	DEXH (Asp-Glu-X-His) box polypeptide 58	0.478973	0.0010961	0.0365303
1421479_at	Zfp318	57908	zinc finger protein 318	-0.284457	0.00109693	0.0365303
1418993_s_at	F10	14058	coagulation factor X	-0.398064	0.00110501	0.0367049
1443832_s_at	Sdpr	20324	serum deprivation response	-0.52946	0.00110471	0.0367049
1427078_at	Snx19	102607	sorting nexin 19	0.315284	0.00110605	0.0367049
1450891_at	Srp19	66384	signal recognition particle 19	0.366092	0.0011057	0.0367049
1417811_at	Slc24a6	170756	solute carrier family 24 (sodium/potassium/calcium exchanger), member 6	-0.525781	0.00110922	0.0367779
1449626_s_at	Acbd4	67131	acyl-Coenzyme A binding domain containing 4	0.433819	0.00111263	0.0367983
1457672_at	Chd9	109151	chromodomain helicase DNA binding protein 9	0.437987	0.00111372	0.0367983
1428326_s_at	Hrsp12	15473	heat-responsive protein 12	-0.28978	0.00111345	0.0367983
1450188_s_at	Lipg	16891	lipase, endothelial	0.300597	0.00111173	0.0367983
1424062_at	Ube2d1	216080	ubiquitin-conjugating enzyme E2D 1	0.370883	0.00111531	0.0368189
1419273_at	Uri1	19777	URI1, prefoldin-like chaperone	-0.260897	0.00111669	0.0368323
1452146_a_at	Cox15	226139	cytochrome c oxidase assembly protein 15	0.374278	0.00112017	0.0368828
1426900_at	Jmjd1c	108829	jumonji domain containing 1C	-0.36442	0.00111946	0.0368828
1443729_at	Mtss1	211401	metastasis suppressor 1	0.683396	0.00112257	0.0369299
1419545_a_at	Atp6v1c1	66335	ATPase, H+ transporting, lysosomal V1 subunit C1	0.293465	0.00112649	0.0370266
1443822_s_at	Cisd1	52637	CDGSH iron sulfur domain 1	-0.533942	0.00113227	0.0371418
1424349_a_at	Lpgat1	226856	lysophosphatidylglycerol acyltransferase 1	-0.427222	0.00113137	0.0371418
1460603_at	Samd9l	209086	sterile alpha motif domain containing 9-like	0.660222	0.00113293	0.0371418
1420478_at	Nap1l1	53605	nucleosome assembly protein 1-like 1	-0.388326	0.0011382	0.0372665
1450089_a_at	Srprb	20818	signal recognition particle receptor, B subunit	0.575344	0.00113871	0.0372665
1455793_at	Fam149a	212326	family with sequence similarity 149, member A	0.383289	0.00114037	0.0372888
1422648_at	Slc7a2	11988	solute carrier family 7 (cationic amino acid transporter, y+ system), member 2	-0.738912	0.00114262	0.03733
1449368_at	Dcn	13179	decorin	-0.56918	0.00115065	0.0375277
1425702_a_at	Enpp5	83965	ectonucleotide pyrophosphatase/phosphodiesterase 5	0.617724	0.00115029	0.0375277
1447728_x_at	Hspa9	15526	heat shock protein 9	-0.322245	0.00115188	0.0375357
1416462_at	Caprin1	53872	cell cycle associated protein 1	-0.357433	0.00115365	0.0375569
1460059_at	Upp2	76654	uridine phosphorylase 2	-0.487957	0.00115452	0.0375569
1433414_at	9530086P17Rik	78742	RIKEN cDNA 9530086P17 gene	-0.347607	0.00115716	0.0376106
1420890_at	Hccs	15159	holocytochrome c synthetase	0.387704	0.00115868	0.0376277
1426913_at	Lss	16987	lanosterol synthase	0.26801	0.00115996	0.0376371
1434721_at	Ankle2	71782	ankyrin repeat and LEM domain containing 2	0.379006	0.00116271	0.0376418
1434087_at	Mthfr	17769	5,10-methylenetetrahydrofolate reductase	-1.11153	0.00116395	0.0376418
1433889_at	Sox9	20682	SRY-box containing gene 9	-0.335871	0.00116408	0.0376418
1427345_a_at	Sult1a1	20887	sulfotransferase family 1A, phenol-preferring, member 1	-0.60075	0.00116271	0.0376418
1455008_at	Gna12	14673	guanine nucleotide binding protein, alpha 12	0.361489	0.00116773	0.0377279
1437985_a_at	2310061I04Rik	69662	RIKEN cDNA 2310061I04 gene	-0.335243	0.00117912	0.0379989
1419040_at	Cyp2d22	56448	cytochrome P450, family 2, subfamily d, polypeptide 22	-0.383015	0.00117899	0.0379989
1439825_at	Dtx3l	209200	deltex 3-like (Drosophila)	0.335189	0.00118003	0.0379989
1448944_at	Nrp1	18186	neuropilin 1	0.559468	0.00118013	0.0379989
1448253_at	Glud1	14661	glutamate dehydrogenase 1	0.263182	0.0011861	0.0381228
1454082_a_at	Slx1b	75764	SLX1 structure-specific endonuclease subunit homolog B (S. cerevisiae)	0.256288	0.00118901	0.0381228
1435464_at	Smim14	68552	small integral membrane protein 14	0.448265	0.0011855	0.0381228
1457825_x_at	Tcn2	21452	transcobalamin 2	-0.26435	0.00118712	0.0381228
1434016_at	Znrf2	387524	zinc and ring finger 2	0.354014	0.00118817	0.0381228
1459030_at	Bbox1	170442	butyrobetaine (gamma), 2-oxoglutarate dioxygenase 1 (gamma-butyrobetaine hydroxylase)	0.502677	0.00119363	0.0382384
1448586_at	Hspa14	50497	heat shock protein 14	0.353142	0.00119642	0.0382631
1422857_at	Trip4	56404	thyroid hormone receptor interactor 4	0.298294	0.00119586	0.0382631
1424996_at	Cflar	12633	CASP8 and FADD-like apoptosis regulator	0.582784	0.00119952	0.0383301
1430896_s_at	Nudt7	67528	nudix (nucleoside diphosphate linked moiety X)-type motif 7	1.02718	0.00120122	0.0383519
1455255_at	4833420G11Rik	108863	RIKEN cDNA 4833420G11 gene	0.309386	0.00120517	0.038414
1453187_at	Ociad2	433904	OCIA domain containing 2	0.415488	0.00120519	0.038414
1417243_at	Fam192a	102122	family with sequence similarity 192, member A	0.392001	0.00121826	0.038798
1437156_at	Necab1	69352	N-terminal EF-hand calcium binding protein 1	0.349876	0.00121935	0.0388
1424574_at	Tmed5	73130	transmembrane emp24 protein transport domain containing 5	-0.478337	0.00122592	0.0389763
1429012_at	Arhgef6	73341	Rac/Cdc42 guanine nucleotide exchange factor (GEF) 6	-0.426812	0.00122974	0.0390652
1423973_a_at	Arf3	11842	ADP-ribosylation factor 3	0.314174	0.00123165	0.0390931
1436357_at	Gm10374	100504527	predicted gene 10374	-0.368254	0.00123285	0.0390985
1428153_at	Mrps10	64657	mitochondrial ribosomal protein S10	0.317247	0.00123397	0.0391013
1426862_at	Aftph	216549	aftiphilin	-0.247256	0.00123691	0.0391289
1425099_a_at	Arntl	11865	aryl hydrocarbon receptor nuclear translocator-like	-0.676924	0.00123671	0.0391289
1428757_at	Aasdhppt	67618	aminoadipate-semialdehyde dehydrogenase-phosphopantetheinyl transferase	0.276721	0.00124094	0.0391473
1429093_at	Ddi2	68817	DNA-damage inducible protein 2	-0.384258	0.00123857	0.0391473
1452737_at	Smim15	75616	small integral membrane protein 15	0.317894	0.00123971	0.0391473
1415887_at	Tfg	21787	Trk-fused gene	0.30536	0.00124162	0.0391473
1449405_at	Tns1	21961	tensin 1	-0.449611	0.00124849	0.0393311
1451599_at	Sesn2	230784	sestrin 2	-0.361457	0.0012516	0.0393964
1434548_at	Serinc3	26943	serine incorporator 3	-0.414269	0.00125507	0.0394726
1422669_at	Ebag9	55960	estrogen receptor-binding fragment-associated gene 9	0.330463	0.00125961	0.0395828
1419497_at	Cdkn1b	12576	cyclin-dependent kinase inhibitor 1B	-0.383117	0.00126324	0.039664
1450071_at	Ash1l	192195	ash1 (absent, small, or homeotic)-like (Drosophila)	-0.32174	0.00126928	0.0397548
1452496_at	Atp11c	320940	ATPase, class VI, type 11C	0.52413	0.00126835	0.0397548
1450724_at	Fam126a	84652	family with sequence similarity 126, member A	0.30828	0.00126814	0.0397548
1418899_at	Ufm1	67890	ubiquitin-fold modifier 1	0.372285	0.00127118	0.0397813
1424564_at	Rtfdc1	66404	replication termination factor 2 domain containing 1	-0.345764	0.00127515	0.0398725
1417494_a_at	Cp	12870	ceruloplasmin	-0.45419	0.00127711	0.0398863
1452080_a_at	Dcun1d1	114893	DCN1, defective in cullin neddylation 1, domain containing 1 (S. cerevisiae)	0.435755	0.00127769	0.0398863
1427474_s_at	Gstm3	14864	glutathione S-transferase, mu 3	-0.912734	0.00128794	0.0401526
1436830_at	Marveld1	277010	MARVEL (membrane-associating) domain containing 1	0.288691	0.00128834	0.0401526
1418275_a_at	Elf2	69257	E74-like factor 2	0.391192	0.00129046	0.0401857
1424617_at	Ifi35	70110	interferon-induced protein 35	0.630946	0.00129399	0.0402294
1424175_at	Tef	21685	thyrotroph embryonic factor	0.358895	0.00129366	0.0402294
1423599_a_at	Pdcl	67466	phosducin-like	0.42916	0.00129786	0.0403167
1420913_at	Slco2a1	24059	solute carrier organic anion transporter family, member 2a1	-0.36236	0.0013016	0.0403997
1415675_at	Dpm2	13481	dolichol-phosphate (beta-D) mannosyltransferase 2	0.276971	0.00130533	0.0404822
1422719_s_at	Nup50	18141	nucleoporin 50	0.263289	0.00130728	0.0405096
1420515_a_at	Pglyrp2	57757	peptidoglycan recognition protein 2	-0.369654	0.00130948	0.0405117
1418946_at	St3gal1	20442	ST3 beta-galactoside alpha-2,3-sialyltransferase 1	-0.62254	0.00130843	0.0405117
1416086_at	Tpst2	22022	protein-tyrosine sulfotransferase 2	-0.522987	0.00131176	0.0405491
1436332_at	Hspb6	243912	heat shock protein, alpha-crystallin-related, B6	0.612119	0.00131755	0.0406767
1434022_at	Zbtb33	56805	zinc finger and BTB domain containing 33	0.55729	0.00131804	0.0406767
1438322_x_at	Fdft1	14137	farnesyl diphosphate farnesyl transferase 1	1.00001	0.00132162	0.040754
1448943_at	Nrp1	18186	neuropilin 1	0.749076	0.00132946	0.0409293
1419971_s_at	Slc35a5	74102	solute carrier family 35, member A5	0.452231	0.00132873	0.0409293
1429627_at	Ppil3	70225	peptidylprolyl isomerase (cyclophilin)-like 3	0.270673	0.00133108	0.0409457
1436893_a_at	March7	57438	membrane-associated ring finger (C3HC4) 7	-0.556166	0.00133676	0.0410072
1435349_at	Nrp2	18187	neuropilin 2	0.54814	0.0013374	0.0410072
1421848_at	Slc22a5	20520	solute carrier family 22 (organic cation transporter), member 5	-0.854372	0.00133681	0.0410072
1430388_a_at	Sulf2	72043	sulfatase 2	-0.547249	0.00133422	0.0410072
1448693_at	Gltpd1	79554	glycolipid transfer protein domain containing 1	0.496134	0.00133959	0.041041
1457281_at	Dnajc21	78244	DnaJ (Hsp40) homolog, subfamily C, member 21	-0.409359	0.00134449	0.0411245
1419664_at	Srr	27364	serine racemase	0.540841	0.00134355	0.0411245
1439523_at	Bend4	666938	BEN domain containing 4	-0.224342	0.00134943	0.0412328
1429549_at	Col27a1	373864	collagen, type XXVII, alpha 1	0.559367	0.0013502	0.0412328
AFFX-b-ActinMur/M12481_M_at	Actb	11461	actin, beta	0.644352	0.0013515	0.0412392
1429649_at	Slc35a3	229782	solute carrier family 35 (UDP-N-acetylglucosamine (UDP-GlcNAc) transporter), member 3	0.318617	0.00135788	0.0413448
1427960_at	Ugt2b34	100727	UDP glucuronosyltransferase 2 family, polypeptide B34	0.369844	0.00135932	0.0413448
1460234_at	Wdr81	192652	WD repeat domain 81	-0.533155	0.00135835	0.0413448
1429642_at	Zfand4	67492	zinc finger, AN1-type domain 4	-0.502184	0.00135619	0.0413448
1415794_a_at	Spin1	20729	spindlin 1	-0.455516	0.00136478	0.0414775
1452977_at	Zhx3	320799	zinc fingers and homeoboxes 3	-0.489051	0.00136894	0.0415705
1423335_at	1110004F10Rik	56372	RIKEN cDNA 1110004F10 gene	0.245739	0.00137533	0.0416645
1449305_at	F10	14058	coagulation factor X	-0.24866	0.00137405	0.0416645
1428616_at	Zfp131	72465	zinc finger protein 131	0.334503	0.00137493	0.0416645
1433737_at	Uhmk1	16589	U2AF homology motif (UHM) kinase 1	0.319284	0.00137793	0.04171
1436549_a_at	Hnrnpa1	15382	heterogeneous nuclear ribonucleoprotein A1	-0.36173	0.00138141	0.0417664
1431109_at	Prr16	71373	proline rich 16	0.526374	0.001382	0.0417664
1420329_at	Timmdc1	76916	translocase of inner mitochondrial membrane domain containing 1	0.329321	0.00139849	0.042231
1424111_at	Igf2r	16004	insulin-like growth factor 2 receptor	0.270479	0.00140278	0.0423268
1434545_x_at	Bola2	66162	bolA-like 2 (E. coli)	-0.25273	0.00140714	0.0423574
1416703_at	Mapk14	26416	mitogen-activated protein kinase 14	-0.291335	0.00140498	0.0423574
1429085_at	Vezf1	22344	vascular endothelial zinc finger 1	-0.266403	0.00140677	0.0423574
1460336_at	Ppargc1a	19017	peroxisome proliferative activated receptor, gamma, coactivator 1 alpha	-1.52226	0.00140958	0.0423971
1417094_at	Acot7	70025	acyl-CoA thioesterase 7	-0.322146	0.00141297	0.0424375
1437102_at	Ythdf1	228994	YTH domain family 1	0.360762	0.00141317	0.0424375
1431054_at	Lsm6	78651	LSM6 homolog, U6 small nuclear RNA associated (S. cerevisiae)	0.448395	0.00142247	0.042683
1417419_at	Ccnd1	12443	cyclin D1	0.564942	0.0014249	0.0427222
1455824_x_at	Stt3a	16430	STT3, subunit of the oligosaccharyltransferase complex, homolog A (S. cerevisiae)	0.306176	0.00143124	0.0428785
1451899_a_at	Gtf2ird1	57080	general transcription factor II I repeat domain-containing 1	-0.584652	0.00143795	0.0430143
1424732_s_at	Tmem192	73067	transmembrane protein 192	0.341508	0.00143805	0.0430143
1428529_at	Snhg5	72655	small nucleolar RNA host gene 5	-0.352505	0.00144178	0.0430919
1438992_x_at	Atf4	11911	activating transcription factor 4	0.535814	0.00144915	0.0432577
1433710_at	Edc3	353190	enhancer of mRNA decapping 3 homolog (S. cerevisiae)	0.37118	0.00144961	0.0432577
1441150_x_at	Samsn1	67742	SAM domain, SH3 domain and nuclear localization signals, 1	-0.482855	0.00145826	0.0434816
1453345_at	Nipal1	70701	NIPA-like domain containing 1	-0.71325	0.00146426	0.0436262
1415795_at	Spin1	20729	spindlin 1	-0.519415	0.00147127	0.0438006
1416534_at	Dpf2	19708	D4, zinc and double PHD fingers family 2	0.371449	0.00148119	0.0440049
1416188_at	Gm2a	14667	GM2 ganglioside activator protein	-0.421027	0.00148161	0.0440049
1417579_x_at	Gmppa	69080	GDP-mannose pyrophosphorylase A	0.555153	0.00147937	0.0440049
1454606_at	4933426M11Rik	217684	RIKEN cDNA 4933426M11 gene	-0.366851	0.00149402	0.0442693
1449464_at	Kcnq1	16535	potassium voltage-gated channel, subfamily Q, member 1	-0.293599	0.00149321	0.0442693
1421528_a_at	Med22	20933	mediator complex subunit 22	0.315141	0.00149393	0.0442693
1429396_at	Atg16l2	73683	autophagy related 16-like 2 (S. cerevisiae)	-0.572546	0.0014977	0.0443323
1425520_a_at	Dhdds	67422	dehydrodolichyl diphosphate synthase	0.312321	0.00149941	0.0443323
1448908_at	Ppap2b	67916	phosphatidic acid phosphatase type 2B	0.486997	0.00149966	0.0443323
1448970_at	Slc25a46	67453	solute carrier family 25, member 46	-0.301131	0.00150408	0.0444283
1426567_a_at	Pqlc1	66943	PQ loop repeat containing 1	0.419684	0.00150589	0.0444472
1446284_at	Mtss1	211401	metastasis suppressor 1	0.455218	0.00150795	0.0444733
1415724_a_at	Cdc42	12540	cell division cycle 42	0.325287	0.00151069	0.0444849
1455556_at	Notch2	18129	notch 2	0.423722	0.00150971	0.0444849
1451126_at	Maf1	68877	MAF1 homolog (S. cerevisiae)	-0.314005	0.00151298	0.0445177
1419301_at	Fzd4	14366	frizzled homolog 4 (Drosophila)	-0.376056	0.00151748	0.0445612
1417424_at	Ier3ip1	66191	immediate early response 3 interacting protein 1	0.325671	0.00151597	0.0445612
1424359_at	Oplah	75475	5-oxoprolinase (ATP-hydrolysing)	-0.324146	0.00151798	0.0445612
1417513_at	Evi5	14020	ecotropic viral integration site 5	-0.245206	0.0015226	0.0446622
1425328_at	Fam76a	230789	family with sequence similarity 76, member A	0.363519	0.00152419	0.0446742
1420935_a_at	Srrm1	51796	serine/arginine repetitive matrix 1	-0.305964	0.00153115	0.0448434
1431411_a_at	Elp5	54351	elongator acetyltransferase complex subunit 5	0.354392	0.00153609	0.044888
1416101_a_at	Hist1h1c	50708	histone cluster 1, H1c	-0.713544	0.00153622	0.044888
1452318_a_at	Hspa1b	15511	heat shock protein 1B	1.62624	0.00153457	0.044888
1417108_at	Klc4	74764	kinesin light chain 4	-0.36394	0.0015471	0.0451712
1430319_at	4833411C07Rik	71624	RIKEN cDNA 4833411C07 gene	-0.508574	0.00155496	0.0453655
1434434_s_at	Tcerg1	56070	transcription elongation regulator 1 (CA150)	0.314873	0.00156002	0.0454783
1444438_at	Cib3	234421	calcium and integrin binding family member 3	-0.379545	0.00157076	0.0455111
1417772_at	Grhpr	76238	glyoxylate reductase/hydroxypyruvate reductase	0.223506	0.00156893	0.0455111
1433445_x_at	Hmgcs1	208715	3-hydroxy-3-methylglutaryl-Coenzyme A synthase 1	0.927099	0.00156954	0.0455111
1436165_at	Luc7l2	192196	LUC7-like 2 (S. cerevisiae)	0.374573	0.00156882	0.0455111
1418437_a_at	Mlx	21428	MAX-like protein X	0.401828	0.00156461	0.0455111
1456464_x_at	Syt11	229521	synaptotagmin XI	-0.66521	0.00156585	0.0455111
1455580_at	Usp6nl	98910	USP6 N-terminal like	-0.352715	0.00156336	0.0455111
1435702_s_at	Ywhae	22627	tyrosine 3-monooxygenase/tryptophan 5-monooxygenase activation protein, epsilon polypeptide	0.386952	0.00156977	0.0455111
1456413_at	Pde4dip	83679	phosphodiesterase 4D interacting protein (myomegalin)	0.405821	0.00157601	0.0456285
1433680_x_at	Siva1	30954	SIVA1, apoptosis-inducing factor	0.238427	0.00158768	0.0459311
1450738_at	Kif21a	16564	kinesin family member 21A	-0.562661	0.00159534	0.0461176
1452836_at	Lpin2	64898	lipin 2	-0.646608	0.0015975	0.046145
1448418_s_at	Dcaf11	28199	DDB1 and CUL4 associated factor 11	0.268502	0.0016017	0.0462309
1416984_at	Mrps18a	68565	mitochondrial ribosomal protein S18A	0.269879	0.00160548	0.0462695
1451973_at	Uba5	66663	ubiquitin-like modifier activating enzyme 5	0.445707	0.00160512	0.0462695
1453240_a_at	Ccser2	72972	coiled-coil serine rich 2	-0.432955	0.00161343	0.0462942
1448438_at	Derl2	116891	Der1-like domain family, member 2	0.286129	0.00161055	0.0462942
1416159_at	Nr2f2	11819	nuclear receptor subfamily 2, group F, member 2	0.465855	0.00161366	0.0462942
1427888_a_at	Sptan1	20740	spectrin alpha, non-erythrocytic 1	-0.279138	0.00161348	0.0462942
1428945_at	Uba6	231380	ubiquitin-like modifier activating enzyme 6	0.39172	0.00161041	0.0462942
1456483_at	Zfp9	22750	zinc finger protein 9	0.466115	0.0016119	0.0462942
1421323_a_at	G3bp2	23881	GTPase activating protein (SH3 domain) binding protein 2	-0.314188	0.00162004	0.046442
1416883_at	Clptm1	56457	cleft lip and palate associated transmembrane protein 1	-0.264968	0.00162182	0.0464579
1430256_at	Fam65c	69553	family with sequence similarity 65, member C	-0.359516	0.00162646	0.0465556
1419560_at	Lipc	15450	lipase, hepatic	0.3429	0.00162807	0.0465664
1455611_at	Pias1	56469	protein inhibitor of activated STAT 1	0.297774	0.00163435	0.046711
1448334_a_at	Ccni	12453	cyclin I	0.448208	0.00163683	0.0467465
1452163_at	Ets1	23871	E26 avian leukemia oncogene 1, 5' domain	0.559285	0.00164149	0.0468089
1458839_at	Exoc8	102058	exocyst complex component 8	-0.259312	0.00164088	0.0468089
1418066_at	Cfl2	12632	cofilin 2, muscle	0.430771	0.00165737	0.0472263
1421026_at	Gna12	14673	guanine nucleotide binding protein, alpha 12	0.61585	0.00165949	0.0472511
1428555_at	Setd2	235626	SET domain containing 2	-0.237202	0.00166123	0.0472652
1460687_at	Setd8	67956	SET domain containing (lysine methyltransferase) 8	-0.361848	0.0016625	0.0472659
1416250_at	Btg2	12227	B cell translocation gene 2, anti-proliferative	-1.17731	0.00166466	0.0472814
1422763_at	Gipc1	67903	GIPC PDZ domain containing family, member 1	0.296838	0.00166679	0.0472814
1449326_x_at	Saa2	20209	serum amyloid A 2	-2.51018	0.00166617	0.0472814
1441720_at	4921530L18Rik	70957	RIKEN cDNA 4921530L18 gene	-0.255067	0.0016758	0.0474435
1427558_s_at	Alg12	223774	asparagine-linked glycosylation 12 (alpha-1,6-mannosyltransferase)	0.503014	0.00167948	0.0474435
1416439_at	Dctpp1	66422	dCTP pyrophosphatase 1	-0.255772	0.00168134	0.0474435
1421151_a_at	Epha2	13836	Eph receptor A2	-0.487527	0.00168213	0.0474435
1415800_at	Gja1	14609	gap junction protein, alpha 1	0.336977	0.00167443	0.0474435
1423488_at	Mmd	67468	monocyte to macrophage differentiation-associated	0.299697	0.00168338	0.0474435
1448200_at	Tcn2	21452	transcobalamin 2	-0.22166	0.00168102	0.0474435
1418191_at	Usp18	24110	ubiquitin specific peptidase 18	1.14904	0.00167785	0.0474435
1455815_a_at	Ywhab	54401	tyrosine 3-monooxygenase/tryptophan 5-monooxygenase activation protein, beta polypeptide	0.248388	0.00168377	0.0474435
1436481_at	Atp7b	11979	ATPase, Cu++ transporting, beta polypeptide	0.379312	0.00168963	0.0475378
1424191_a_at	Tmem41a	66664	transmembrane protein 41a	-0.305666	0.00168949	0.0475378
1433832_at	Sun2	223697	Sad1 and UNC84 domain containing 2	-0.530825	0.00169858	0.0477332
1417749_a_at	Tjp1	21872	tight junction protein 1	-0.300751	0.00169909	0.0477332
1416782_s_at	Praf2	54637	PRA1 domain family 2	0.399763	0.00170238	0.0477901
1416020_a_at	Atp5g1	11951	ATP synthase, H+ transporting, mitochondrial F0 complex, subunit c1 (subunit 9)	-0.23911	0.00170424	0.0478071
1435207_at	Dixdc1	330938	DIX domain containing 1	0.388314	0.00170753	0.0478607
1428508_at	Tbc1d2b	67016	TBC1 domain family, member 2B	0.494567	0.00170868	0.0478607
1415807_s_at	Srsf2	20382	serine/arginine-rich splicing factor 2	0.480998	0.00171006	0.0478641
1436884_x_at	Ewsr1	14030	Ewing sarcoma breakpoint region 1	0.298594	0.00171839	0.0480262
1417177_at	Galk1	14635	galactokinase 1	-0.358317	0.00171835	0.0480262
1416939_at	Ppa1	67895	pyrophosphatase (inorganic) 1	-0.330049	0.00172101	0.0480641
1428106_at	Cluh	74148	clustered mitochondria (cluA/CLU1) homolog	-0.359223	0.00174031	0.0485671
1428503_a_at	Nkiras1	69721	NFKB inhibitor interacting Ras-like protein 1	0.390045	0.00174429	0.0486424
1428289_at	Klf9	16601	Kruppel-like factor 9	-0.591921	0.00174742	0.0486653
1420438_at	Orm2	18406	orosomucoid 2	-1.51614	0.00174896	0.0486653
1420494_x_at	Ubc	22190	ubiquitin C	0.355855	0.00174829	0.0486653
1453081_at	2410022M11Rik	100503842	RIKEN cDNA 2410022M11 gene	-0.545362	0.00175307	0.0487437
1456405_at	Dido1	23856	death inducer-obliterator 1	0.575135	0.00175716	0.0488218
1455103_at	Ddx46	212880	DEAD (Asp-Glu-Ala-Asp) box polypeptide 46	0.375389	0.0017637	0.0488826
1437829_s_at	Eef2k	13631	eukaryotic elongation factor-2 kinase	0.372566	0.00176451	0.0488826
1460420_a_at	Egfr	13649	epidermal growth factor receptor	-0.48469	0.00176092	0.0488826
1423316_at	Tmem39a	67846	transmembrane protein 39a	0.633955	0.00176278	0.0488826
1416127_a_at	Dnpep	13437	aspartyl aminopeptidase	0.360641	0.00177163	0.0489946
1421191_s_at	Gopc	94221	golgi associated PDZ and coiled-coil motif containing	0.359422	0.00177243	0.0489946
1437701_at	Smcr8	237782	Smith-Magenis syndrome chromosome region, candidate 8 homolog (human)	0.276223	0.00177039	0.0489946
1428236_at	Acbd5	74159	acyl-Coenzyme A binding domain containing 5	0.374822	0.00177401	0.0490018
1460730_at	Eif2b1	209354	eukaryotic translation initiation factor 2B, subunit 1 (alpha)	0.27152	0.00177528	0.0490018
1448474_at	Nek7	59125	NIMA (never in mitosis gene a)-related expressed kinase 7	-0.372543	0.00178285	0.0491672
1451380_at	Zfyve19	72008	zinc finger, FYVE domain containing 19	0.398616	0.00178386	0.0491672
1426782_at	Gpr125	70693	G protein-coupled receptor 125	0.510804	0.00178684	0.0492133
1434654_at	Cog3	338337	component of oligomeric golgi complex 3	0.418469	0.00179412	0.0493704
1433708_at	Srp68	217337	signal recognition particle 68	0.274176	0.00179514	0.0493704
1418837_at	Qprt	67375	quinolinate phosphoribosyltransferase	-0.348014	0.00179848	0.0494261
1424347_at	Ppp6c	67857	protein phosphatase 6, catalytic subunit	0.351368	0.00179988	0.0494288
1451310_a_at	Ctsl	13039	cathepsin L	-0.377074	0.00180455	0.0494853
1425608_at	Dusp3	72349	dual specificity phosphatase 3 (vaccinia virus phosphatase VH1-related)	-0.319617	0.00180364	0.0494853
1435003_at	Pi4ka	224020	phosphatidylinositol 4-kinase, catalytic, alpha polypeptide	-0.332912	0.00180733	0.0495257
1455901_at	Chpt1	212862	choline phosphotransferase 1	0.665002	0.00181602	0.0497166
1435634_at	Pcmtd1	319263	protein-L-isoaspartate (D-aspartate) O-methyltransferase domain containing 1	-0.298695	0.00181692	0.0497166
1438222_at	D2Ertd612e	51922	DNA segment, Chr 2, ERATO Doi 612, expressed	0.306379	0.00182234	0.0497856
1422770_at	Rad51d	19364	RAD51 homolog D	-0.265622	0.00182215	0.0497856
1429362_a_at	Sf3b2	319322	splicing factor 3b, subunit 2	-0.33482	0.00182338	0.0497856
1416458_at	Arf2	11841	ADP-ribosylation factor 2	0.376553	0.00183244	0.0499611
1455042_at	Tbl1x	21372	transducin (beta)-like 1 X-linked	0.376361	0.00183244	0.0499611
1428080_at	Pgam5	72542	phosphoglycerate mutase family member 5	0.437805	0.00184385	0.050236
1456271_at	Garem	381126	GRB2 associated, regulator of MAPK1	-0.423175	0.00184911	0.0503432
1449042_at	Ctcf	13018	CCCTC-binding factor	-0.334069	0.00185179	0.0503436
1416356_at	Gmpr2	105446	guanosine monophosphate reductase 2	0.376327	0.00185122	0.0503436
1435368_a_at	Parp1	11545	poly (ADP-ribose) polymerase family, member 1	0.414006	0.00186399	0.0506028
1450403_at	Stat2	20847	signal transducer and activator of transcription 2	0.408379	0.00186355	0.0506028
1429060_at	Malat1	72289	metastasis associated lung adenocarcinoma transcript 1 (non-coding RNA)	-0.347012	0.00186847	0.0506413
1449934_at	Pura	19290	purine rich element binding protein A	-0.372668	0.00186772	0.0506413
1440819_s_at	Szt2	230676	seizure threshold 2	-0.288382	0.00186942	0.0506413
1438450_at	Lin7a	108030	lin-7 homolog A (C. elegans)	0.399479	0.00187817	0.0507695
1447601_x_at	Nat10	98956	N-acetyltransferase 10	-0.328415	0.00187675	0.0507695
1460439_at	Sik3	70661	SIK family kinase 3	-0.277434	0.00187737	0.0507695
1430601_at	Tbccd1	70573	TBCC domain containing 1	0.407923	0.00188152	0.0508238
1435000_at	Gspt1	14852	G1 to S phase transition 1	0.347934	0.0018856	0.0508977
1419659_s_at	Chic2	74277	cysteine-rich hydrophobic domain 2	-0.385602	0.00189207	0.0510355
1416548_at	Slc35b4	58246	solute carrier family 35, member B4	0.454577	0.00189609	0.0510355
1417042_at	Slc37a4	14385	solute carrier family 37 (glucose-6-phosphate transporter), member 4	-0.421316	0.00189349	0.0510355
1427961_s_at	Ugt2b34	100727	UDP glucuronosyltransferase 2 family, polypeptide B34	0.432891	0.00189503	0.0510355
1425051_at	Isoc1	66307	isochorismatase domain containing 1	0.373166	0.0018987	0.0510397
1424299_at	Oma1	67013	OMA1 homolog, zinc metallopeptidase (S. cerevisiae)	0.303333	0.00189894	0.0510397
1428468_at	3110043O21Rik	73205	RIKEN cDNA 3110043O21 gene	-0.803498	0.00190189	0.0510827
1425188_s_at	Sel1l	20338	sel-1 suppressor of lin-12-like (C. elegans)	0.843484	0.00190506	0.0510956
1418077_at	Trim21	20821	tripartite motif-containing 21	0.369851	0.001905	0.0510956
1431694_a_at	Ctnnbip1	67087	catenin beta interacting protein 1	-0.358932	0.00190794	0.0511364
1423622_a_at	Ccnl1	56706	cyclin L1	-0.420778	0.00192246	0.0514892
1449460_at	Asb13	142688	ankyrin repeat and SOCS box-containing 13	0.394014	0.00192854	0.0516158
1428505_at	Ccdc90b	66365	coiled-coil domain containing 90B	0.342986	0.00193319	0.0516699
1437783_x_at	Cnpy2	56530	canopy 2 homolog (zebrafish)	0.274838	0.00193329	0.0516699
1440993_at	AW111846	102293	expressed sequence AW111846	0.26624	0.00193673	0.0517254
1439023_at	Ddx55	67848	DEAD (Asp-Glu-Ala-Asp) box polypeptide 55	0.279572	0.00194329	0.0518441
1418255_s_at	Srf	20807	serum response factor	0.2548	0.00194392	0.0518441
1434243_s_at	Tomm70a	28185	translocase of outer mitochondrial membrane 70 homolog A (yeast)	0.279095	0.0019471	0.0518926
1424671_at	Plekhf1	72287	pleckstrin homology domain containing, family F (with FYVE domain) member 1	0.893971	0.00194873	0.0518994
1416760_at	Galnt16	108760	UDP-N-acetyl-alpha-D-galactosamine:polypeptide N-acetylgalactosaminyltransferase 16	-0.352775	0.00195467	0.0520212
1421557_x_at	Txn2	56551	thioredoxin 2	-0.246596	0.00195758	0.052062
1435921_at	Atxn1l	52335	ataxin 1-like	0.261888	0.00196099	0.052116
1457696_at	Rilp	280408	Rab interacting lysosomal protein	-0.325492	0.00196374	0.0521526
1433750_at	Slc31a1	20529	solute carrier family 31, member 1	0.271987	0.00196756	0.0522174
1451741_a_at	Cdk7	12572	cyclin-dependent kinase 7	0.40041	0.0019704	0.0522562
1452504_s_at	Ctbs	74245	chitobiase, di-N-acetyl-	0.356625	0.0019745	0.0523285
1432868_at	Dzip3	224170	DAZ interacting protein 3, zinc finger	-0.310416	0.00198484	0.0525656
1437343_x_at	Atad3a	108888	ATPase family, AAA domain containing 3A	-0.30332	0.00199301	0.0527321
1417239_at	Cetn3	12626	centrin 3	0.386463	0.00199391	0.0527321
1444015_at	Papola	18789	poly (A) polymerase alpha	0.238413	0.00201122	0.0531529
1426515_a_at	Tor1a	30931	torsin family 1, member A (torsin A)	-0.229873	0.00201765	0.0532857
1452653_at	Slc25a22	68267	solute carrier family 25 (mitochondrial carrier, glutamate), member 22	-0.691382	0.00201917	0.0532887
1420609_at	2007-03-01	57438	membrane-associated ring finger (C3HC4) 7	-0.386715	0.00202476	0.053362
1416151_at	Srsf3	20383	serine/arginine-rich splicing factor 3	0.316041	0.00202382	0.053362
1419462_s_at	Gtl3	14894	gene trap locus 3	0.346312	0.00203161	0.053431
1451164_a_at	Mrps18b	66973	mitochondrial ribosomal protein S18B	0.265419	0.00203022	0.053431
1455387_at	Nufip2	68564	nuclear fragile X mental retardation protein interacting protein 2	0.348364	0.00202897	0.053431
1429633_at	Lcor	212391	ligand dependent nuclear receptor corepressor	-0.296304	0.00203922	0.0535939
1416849_at	Cisd1	52637	CDGSH iron sulfur domain 1	-0.251384	0.00204686	0.0537573
1423200_at	Ncor1	20185	nuclear receptor co-repressor 1	-0.339069	0.00204892	0.0537743
1437040_at	Etnk2	214253	ethanolamine kinase 2	-0.324456	0.00205121	0.053797
1425387_at	Akr1c20	116852	aldo-keto reductase family 1, member C20	0.891483	0.00205566	0.0538038
1437526_x_at	Hnrnpr	74326	heterogeneous nuclear ribonucleoprotein R	0.565964	0.00205573	0.0538038
1439161_at	Ppp6r3	52036	protein phosphatase 6, regulatory subunit 3	0.286931	0.00205409	0.0538038
1448144_at	Hnrnpab	15384	heterogeneous nuclear ribonucleoprotein A/B	0.398186	0.00206133	0.0539133
1427097_at	Wwp1	107568	WW domain containing E3 ubiquitin protein ligase 1	-0.293402	0.00206528	0.0539794
1432827_x_at	Ubc	22190	ubiquitin C	0.393648	0.00207611	0.0542251
1419198_at	Cbx8	30951	chromobox 8	0.312572	0.0020804	0.0542996
1455349_at	Rap1b	215449	RAS related protein 1b	0.457332	0.00208566	0.0543995
1417536_at	Zmat2	66492	zinc finger, matrin type 2	0.361864	0.00208977	0.054469
1449434_at	Car3	12350	carbonic anhydrase 3	1.38192	0.00209162	0.0544798
1418687_at	Arc	11838	activity regulated cytoskeletal-associated protein	0.26224	0.00209356	0.0544929
1456812_at	Abcd2	26874	ATP-binding cassette, sub-family D (ALD), member 2	0.328762	0.0020983	0.0545788
1422897_at	Slc22a12	20521	solute carrier family 22 (organic anion/cation transporter), member 12	-0.346314	0.00210294	0.0546247
1441953_at	Stox2	71069	storkhead box 2	-0.297266	0.00210155	0.0546247
1420673_a_at	Acox2	93732	acyl-Coenzyme A oxidase 2, branched chain	-0.255131	0.00210475	0.0546342
1433531_at	Acsl4	50790	acyl-CoA synthetase long-chain family member 4	-0.636086	0.00210799	0.0546434
1416257_at	Capn2	12334	calpain 2	0.310799	0.00210695	0.0546434
1416936_at	Aatk	11302	apoptosis-associated tyrosine kinase	0.622198	0.00211346	0.0546842
1438476_a_at	Chd4	107932	chromodomain helicase DNA binding protein 4	-0.391062	0.00211389	0.0546842
1428373_at	Ip6k2	76500	inositol hexaphosphate kinase 2	-0.406499	0.00211284	0.0546842
1418814_s_at	Ndufa12	66414	NADH dehydrogenase (ubiquinone) 1 alpha subcomplex, 12	-0.215544	0.00211881	0.054774
1452062_at	Prpsap2	212627	phosphoribosyl pyrophosphate synthetase-associated protein 2	0.428595	0.00212696	0.0549472
1428257_s_at	Dynlrb1	67068	dynein light chain roadblock-type 1	0.25687	0.00213094	0.0550126
1439887_at	Rnf152	320311	ring finger protein 152	0.697387	0.00213416	0.0550582
1436155_at	Nmnat2	226518	nicotinamide nucleotide adenylyltransferase 2	-0.302237	0.00214354	0.0552413
1434406_at	Srgap2	14270	SLIT-ROBO Rho GTPase activating protein 2	0.373718	0.00214417	0.0552413
1452044_at	Arpc5l	74192	actin related protein 2/3 complex, subunit 5-like	0.237387	0.00214877	0.0552846
1415930_a_at	Map1lc3b	67443	microtubule-associated protein 1 light chain 3 beta	-0.262414	0.00214796	0.0552846
1437545_at	Rcor1	217864	REST corepressor 1	-0.31547	0.00215449	0.0553802
1416908_s_at	Tsn	22099	translin	0.345421	0.00215541	0.0553802
1455267_at	Esrrg	26381	estrogen-related receptor gamma	0.345742	0.002158	0.0554091
1454901_at	Ypel2	77864	yippee-like 2 (Drosophila)	-0.557313	0.00216237	0.0554836
1454703_x_at	Snhg1	83673	small nucleolar RNA host gene (non-protein coding) 1	-0.297119	0.00217175	0.0556867
1435071_at	Zfyve1	217695	zinc finger, FYVE domain containing 1	-0.438106	0.00217473	0.0557255
1453317_a_at	Khdrbs3	13992	KH domain containing, RNA binding, signal transduction associated 3	0.478583	0.00217795	0.0557702
1450505_a_at	Fam134b	66270	family with sequence similarity 134, member B	-0.779966	0.0021823	0.0558439
1424170_at	Phf5a	68479	PHD finger protein 5A	0.288186	0.00218593	0.055899
1440899_at	Fmo5	14263	flavin containing monooxygenase 5	-0.701949	0.00219408	0.055981
1416209_at	Glud1	14661	glutamate dehydrogenase 1	0.281028	0.00219236	0.055981
1456540_s_at	Mtmr6	219135	myotubularin related protein 6	0.401115	0.00219199	0.055981
1419641_at	Purb	19291	purine rich element binding protein B	0.435812	0.00219504	0.055981
1437662_at	Acsm5	272428	acyl-CoA synthetase medium-chain family member 5	0.565418	0.00219837	0.056028
1433554_at	Ccz1	231874	CCZ1 vacuolar protein trafficking and biogenesis associated	0.24616	0.00220527	0.056134
1433653_at	Fam20a	208659	family with sequence similarity 20, member A	-0.322675	0.00220549	0.056134
1445729_at	Psmd13	23997	proteasome (prosome, macropain) 26S subunit, non-ATPase, 13	-0.47951	0.00221405	0.0562386
1434302_at	Raph1	77300	Ras association (RalGDS/AF-6) and pleckstrin homology domains 1	0.439846	0.00221261	0.0562386
1431812_a_at	Slc6a9	14664	solute carrier family 6 (neurotransmitter transporter, glycine), member 9	-0.460426	0.0022115	0.0562386
1429057_at	Naa16	66897	N(alpha)-acetyltransferase 16, NatA auxiliary subunit	0.253064	0.00222484	0.056437
1428716_at	Pex1	71382	peroxisomal biogenesis factor 1	-0.315609	0.00222426	0.056437
1429476_s_at	Dnaja2	56445	DnaJ (Hsp40) homolog, subfamily A, member 2	-0.272938	0.00222802	0.0564798
1443830_x_at	Rnf103	22644	ring finger protein 103	-0.267143	0.0022328	0.0565634
1425668_a_at	St3gal4	20443	ST3 beta-galactoside alpha-2,3-sialyltransferase 4	0.61801	0.00224201	0.0567586
1415769_at	Itch	16396	itchy, E3 ubiquitin protein ligase	-0.226587	0.00224372	0.056764
1455570_x_at	Cnn3	71994	calponin 3, acidic	0.334524	0.00224865	0.0568509
1452299_at	Wwp1	107568	WW domain containing E3 ubiquitin protein ligase 1	-0.280069	0.00225093	0.0568705
1453623_a_at	Rad23a	19358	RAD23a homolog (S. cerevisiae)	-0.469368	0.00225332	0.0568931
1429758_at	1700017B05Rik	74211	RIKEN cDNA 1700017B05 gene	-0.545464	0.00226427	0.0570933
1437477_at	Lrrfip1	16978	leucine rich repeat (in FLII) interacting protein 1	-0.357281	0.00226352	0.0570933
1448410_at	Ube4b	63958	ubiquitination factor E4B, UFD2 homolog (S. cerevisiae)	-0.523571	0.00227249	0.0572625
1416584_at	Man2b2	17160	mannosidase 2, alpha B2	-0.317597	0.00227415	0.0572663
1437904_at	Rbm45	241490	RNA binding motif protein 45	0.342841	0.00228422	0.0574818
1448365_at	Exosc7	66446	exosome component 7	0.330686	0.00230038	0.0578272
1426756_at	Galnt2	108148	UDP-N-acetyl-alpha-D-galactosamine:polypeptide N-acetylgalactosaminyltransferase 2	-0.324832	0.002301	0.0578272
1424888_at	2002-03-01	224703	membrane-associated ring finger (C3HC4) 2	0.330251	0.00231338	0.0579461
1436983_at	Crebbp	12914	CREB binding protein	-0.420523	0.00231063	0.0579461
1436510_a_at	Lrrfip2	71268	leucine rich repeat (in FLII) interacting protein 2	-0.392508	0.00231314	0.0579461
1427631_x_at	Mup3	17842	major urinary protein 3	0.524215	0.00231243	0.0579461
1436423_at	Themis	210757	thymocyte selection associated	0.403153	0.00231315	0.0579461
1442129_at	1810058I24Rik	67705	RIKEN cDNA 1810058I24 gene	0.350668	0.00232095	0.0580346
1454641_at	Cggbp1	106143	CGG triplet repeat binding protein 1	0.236715	0.00231962	0.0580346
1455819_at	Ptbp3	230257	polypyrimidine tract binding protein 3	-0.364463	0.0023215	0.0580346
1439763_at	Dnajc11	230935	DnaJ (Hsp40) homolog, subfamily C, member 11	-0.289361	0.00233101	0.0580806
1427027_a_at	Gtf3a	66596	general transcription factor III A	0.402218	0.00232978	0.0580806
1450988_at	Lgr5	14160	leucine rich repeat containing G protein coupled receptor 5	0.551141	0.00232708	0.0580806
1436706_at	Mmgt1	236792	membrane magnesium transporter 1	0.277311	0.00232715	0.0580806
1450066_at	Ubr1	22222	ubiquitin protein ligase E3 component n-recognin 1	0.291197	0.00233013	0.0580806
1442960_at	Muc20	224116	mucin 20	-0.24635	0.00233434	0.0581253
1434252_at	Tmcc3	319880	transmembrane and coiled coil domains 3	-0.287963	0.00233705	0.0581547
1454791_a_at	Rbbp4	19646	retinoblastoma binding protein 4	0.294141	0.00234164	0.0582307
1426903_at	Fndc3a	319448	fibronectin type III domain containing 3A	0.345576	0.00234581	0.0582962
1436040_at	Snhg12	100039864	small nucleolar RNA host gene 12	-0.401754	0.00235006	0.0583634
1416288_at	Dnaja1	15502	DnaJ (Hsp40) homolog, subfamily A, member 1	0.401394	0.00235837	0.0584548
1448249_at	Gpd1	14555	glycerol-3-phosphate dehydrogenase 1 (soluble)	0.530681	0.00235607	0.0584548
1438194_at	Slc1a2	20511	solute carrier family 1 (glial high affinity glutamate transporter), member 2	-0.301153	0.00235833	0.0584548
1416604_at	Cyc1	66445	cytochrome c-1	-0.226498	0.00236269	0.0585237
1460646_at	Csnk2a2	13000	casein kinase 2, alpha prime polypeptide	-0.395127	0.00237063	0.0586422
1451677_at	Narf	67608	nuclear prelamin A recognition factor	0.348834	0.00237676	0.0586422
1460631_at	Ogt	108155	O-linked N-acetylglucosamine (GlcNAc) transferase (UDP-N-acetylglucosamine:polypeptide-N-acetylglucosaminyl transferase)	0.27738	0.00237493	0.0586422
1421873_s_at	Rab24	19336	RAB24, member RAS oncogene family	0.321333	0.00237287	0.0586422
1429359_s_at	Rbpms	19663	RNA binding protein gene with multiple splicing	-0.595461	0.00237605	0.0586422
1428883_at	Tmem57	66146	transmembrane protein 57	-0.396163	0.00237554	0.0586422
1433539_at	Commd3	12238	COMM domain containing 3	0.3107	0.00238243	0.0586676
1451198_at	Gatad2a	234366	GATA zinc finger domain containing 2A	0.261748	0.00238153	0.0586676
1460707_at	Ptp4a2	19244	protein tyrosine phosphatase 4a2	0.336033	0.00238204	0.0586676
1437286_x_at	Nadkd1	68646	NAD kinase domain containing 1	0.283197	0.00238629	0.0587244
1453128_at	Lyve1	114332	lymphatic vessel endothelial hyaluronan receptor 1	-0.800622	0.00238891	0.0587507
AFFX-b-ActinMur/M12481_5_at	Actb	11461	actin, beta	0.65094	0.00239793	0.0588729
1422900_at	Mgea5	76055	meningioma expressed antigen 5 (hyaluronidase)	-0.264743	0.00239854	0.0588729
1449964_a_at	Mlycd	56690	malonyl-CoA decarboxylase	-0.423363	0.00239617	0.0588729
1425718_a_at	Ivns1abp	117198	influenza virus NS1A binding protein	-0.507372	0.00240587	0.0590147
1423709_s_at	Farsb	23874	phenylalanyl-tRNA synthetase, beta subunit	0.356966	0.00240918	0.0590575
1452094_at	P4ha1	18451	procollagen-proline, 2-oxoglutarate 4-dioxygenase (proline 4-hydroxylase), alpha 1 polypeptide	0.62194	0.00241572	0.0591796
1423117_at	Pum1	80912	pumilio 1 (Drosophila)	-0.30752	0.00242424	0.0593501
1428886_at	Rbbp5	213464	retinoblastoma binding protein 5	0.380933	0.00242878	0.0594229
1417610_at	Apoa5	66113	apolipoprotein A-V	-0.596841	0.00243299	0.0594875
1448621_a_at	Smpd1	20597	sphingomyelin phosphodiesterase 1, acid lysosomal	-0.291143	0.00243474	0.0594899
1452133_at	Uqcrh	66576	ubiquinol-cytochrome c reductase hinge protein	-0.226218	0.00243623	0.0594899
1429813_at	Pank1	75735	pantothenate kinase 1	-0.496217	0.00244016	0.0595474
1436186_at	E2f8	108961	E2F transcription factor 8	-0.388084	0.00244437	0.059581
1429502_at	Hspa13	110920	heat shock protein 70 family, member 13	0.564929	0.00244468	0.059581
1427557_at	Alg12	223774	asparagine-linked glycosylation 12 (alpha-1,6-mannosyltransferase)	0.379038	0.00245003	0.0596348
1449067_at	Slc2a2	20526	solute carrier family 2 (facilitated glucose transporter), member 2	0.550611	0.00244981	0.0596348
1431197_at	Atl2	56298	atlastin GTPase 2	-0.436447	0.002452	0.0596444
1417801_a_at	Ppfibp2	19024	PTPRF interacting protein, binding protein 2 (liprin beta 2)	-0.491018	0.00245627	0.0597098
1420831_at	Qsox1	104009	quiescin Q6 sulfhydryl oxidase 1	-0.337916	0.00246492	0.0598816
1425639_at	Adap2	216991	ArfGAP with dual PH domains 2	-0.393189	0.00246824	0.0598855
1426559_at	Sbno1	243272	sno, strawberry notch homolog 1 (Drosophila)	-0.250375	0.00246746	0.0598855
1416620_at	Smarcal1	54380	SWI/SNF related matrix associated, actin dependent regulator of chromatin, subfamily a-like 1	0.395161	0.00248441	0.0602393
1431033_x_at	Agl	77559	amylo-1,6-glucosidase, 4-alpha-glucanotransferase	0.386342	0.00250664	0.0607395
1449118_at	Dbt	13171	dihydrolipoamide branched chain transacylase E2	-0.507805	0.00251745	0.0609437
1454922_at	Wdr92	103784	WD repeat domain 92	0.46967	0.00251828	0.0609437
1418632_at	Ube2h	22214	ubiquitin-conjugating enzyme E2H	-0.284701	0.00254379	0.0615216
1426685_a_at	Cnot6	104625	CCR4-NOT transcription complex, subunit 6	0.362062	0.00254854	0.0615973
1429899_at	5730414N17Rik	70524	RIKEN cDNA 5730414N17 gene	0.550778	0.00256704	0.0616224
1417724_at	Alyref	21681	Aly/REF export factor	0.364497	0.00255546	0.0616224
1416441_at	Cpq	54381	carboxypeptidase Q	-0.266042	0.00256352	0.0616224
1458049_at	Hgd	15233	homogentisate 1, 2-dioxygenase	-0.57903	0.00256179	0.0616224
1415872_at	Hnrnph1	59013	heterogeneous nuclear ribonucleoprotein H1	0.305318	0.00256746	0.0616224
1417618_at	Itih2	16425	inter-alpha trypsin inhibitor, heavy chain 2	-0.308498	0.00255932	0.0616224
1459679_s_at	Myo1b	17912	myosin IB	-0.41319	0.00255652	0.0616224
1416525_at	Spop	20747	speckle-type POZ protein	0.319109	0.00255456	0.0616224
1433428_x_at	Tgm2	21817	transglutaminase 2, C polypeptide	0.450664	0.00255326	0.0616224
1416261_at	Tmem19	67226	transmembrane protein 19	0.411906	0.00256209	0.0616224
1453224_at	Zfand5	22682	zinc finger, AN1-type domain 5	-0.382158	0.00256581	0.0616224
1429214_at	Adamtsl2	77794	ADAMTS-like 2	-0.460398	0.00257549	0.0617369
1435474_at	Taf5	226182	TAF5 RNA polymerase II, TATA box binding protein (TBP)-associated factor	0.255032	0.00257431	0.0617369
1422471_at	Pex13	72129	peroxisomal biogenesis factor 13	-0.355136	0.00257725	0.0617399
1420008_s_at	Wwc1	211652	WW, C2 and coiled-coil domain containing 1	0.486472	0.00258502	0.061887
1426975_at	Os9	216440	amplified in osteosarcoma	-0.473577	0.00259818	0.0621627
1449202_at	Sema4g	26456	sema domain, immunoglobulin domain (Ig), transmembrane domain (TM) and short cytoplasmic domain, (semaphorin) 4G	-0.377786	0.00260159	0.0622051
1434976_x_at	Eif4ebp1	13685	eukaryotic translation initiation factor 4E binding protein 1	-0.245936	0.00260804	0.0622875
1453485_s_at	Mettl23	74319	methyltransferase like 23	0.370822	0.00260997	0.0622875
1459318_at	Sema6d	214968	sema domain, transmembrane domain (TM), and cytoplasmic domain, (semaphorin) 6D	-0.240912	0.0026094	0.0622875
1449419_at	Dock8	76088	dedicator of cytokinesis 8	0.321978	0.00261515	0.062372
1428384_at	Lurap1l	52829	leucine rich adaptor protein 1-like	-0.437901	0.00261921	0.0623902
1449139_at	Ostc	66357	oligosaccharyltransferase complex subunit	0.593149	0.00261764	0.0623902
1450261_a_at	Slc10a1	20493	solute carrier family 10 (sodium/bile acid cotransporter family), member 1	0.41872	0.0026277	0.0625326
1438736_at	Thoc2	331401	THO complex 2	-0.438519	0.00262849	0.0625326
1451743_at	Wbp1l	226178	WW domain binding protein 1 like	-0.426463	0.002633	0.0626006
1418767_at	Cyp4f13	170716	cytochrome P450, family 4, subfamily f, polypeptide 13	-0.237994	0.00263796	0.0626474
1420843_at	Ptprf	19268	protein tyrosine phosphatase, receptor type, F	0.344736	0.00263827	0.0626474
1442499_at	Cdv3	321022	carnitine deficiency-associated gene expressed in ventricle 3	-0.261816	0.00264884	0.0627002
1425675_s_at	Ceacam1	26365	carcinoembryonic antigen-related cell adhesion molecule 1	-0.36878	0.00265704	0.0627002
1451019_at	Ctsf	56464	cathepsin F	-0.322469	0.00264708	0.0627002
1425365_a_at	Cyp2d13	68444	cytochrome P450, family 2, subfamily d, polypeptide 13	0.274932	0.00265249	0.0627002
1439189_at	Fnip2	329679	folliculin interacting protein 2	0.473574	0.00264822	0.0627002
1433444_at	Hmgcs1	208715	3-hydroxy-3-methylglutaryl-Coenzyme A synthase 1	0.843168	0.00265681	0.0627002
1438018_at	Hook1	77963	hook homolog 1 (Drosophila)	0.216738	0.00264355	0.0627002
1437207_at	Rnf170	77733	ring finger protein 170	0.354223	0.00264566	0.0627002
1438408_at	Sowahb	78088	sosondowah ankyrin repeat domain family member B	-0.419147	0.0026528	0.0627002
1460197_a_at	Steap4	117167	STEAP family member 4	0.602953	0.0026566	0.0627002
1440743_at	4931428F04Rik	74356	RIKEN cDNA 4931428F04 gene	-0.329012	0.00267992	0.0630876
1417785_at	Pla1a	85031	phospholipase A1 member A	-0.349677	0.00268012	0.0630876
1418115_s_at	Tor1aip2	240832	torsin A interacting protein 2	0.385858	0.00267796	0.0630876
1428747_at	Trnau1ap	71787	tRNA selenocysteine 1 associated protein 1	0.323002	0.00267912	0.0630876
1431018_at	1810013L24Rik	69053	RIKEN cDNA 1810013L24 gene	0.333644	0.00268724	0.0631769
1425706_a_at	Ddb2	107986	damage specific DNA binding protein 2	0.35638	0.00268723	0.0631769
1433730_at	Elmod2	244548	ELMO/CED-12 domain containing 2	0.419108	0.00270874	0.0636427
1437972_s_at	Sf3b5	66125	splicing factor 3b, subunit 5	0.234595	0.00271072	0.0636498
1428923_at	Ppp1r3g	76487	protein phosphatase 1, regulatory (inhibitor) subunit 3G	-1.13189	0.00271689	0.0637552
1456578_x_at	Lasp1	16796	LIM and SH3 protein 1	-0.305483	0.00272354	0.0638718
1451573_a_at	Stx4a	20909	syntaxin 4A (placental)	0.311521	0.00272583	0.063886
1425473_at	Med17	234959	mediator complex subunit 17	0.32718	0.00273385	0.0640343
1453172_at	Hspa13	110920	heat shock protein 70 family, member 13	0.363064	0.0027502	0.0643378
1422457_s_at	Sumo3	20610	SMT3 suppressor of mif two 3 homolog 3 (yeast)	0.27115	0.00274862	0.0643378
1418438_at	Fabp2	14079	fatty acid binding protein 2, intestinal	0.411861	0.00276028	0.0645338
1424835_at	Gstm4	14865	glutathione S-transferase, mu 4	0.531971	0.00277891	0.0649292
1432212_at	A1cf	69865	APOBEC1 complementation factor	-0.663922	0.00278804	0.0649822
1460189_at	Dcaf11	28199	DDB1 and CUL4 associated factor 11	0.283402	0.0027868	0.0649822
1425213_at	Fam81a	76886	family with sequence similarity 81, member A	-0.260999	0.00278332	0.0649822
1429497_s_at	Snx6	72183	sorting nexin 6	0.342003	0.00278683	0.0649822
1454106_a_at	Cxxc1	74322	CXXC finger 1 (PHD domain)	0.328785	0.00279874	0.0651916
1422751_at	Tle1	21885	transducin-like enhancer of split 1, homolog of Drosophila E(spl)	0.414477	0.00280046	0.0651916
1453259_at	Insc	233752	inscuteable homolog (Drosophila)	-0.351714	0.00280453	0.0652463
1419914_s_at	Nus1	52014	nuclear undecaprenyl pyrophosphate synthase 1 homolog (S. cerevisiae)	0.338426	0.00281026	0.0653393
1433594_at	Commd2	52245	COMM domain containing 2	0.326337	0.00281312	0.0653506
1440830_at	Gpr116	224792	G protein-coupled receptor 116	-0.371278	0.00281419	0.0653506
1457110_at	Pank1	75735	pantothenate kinase 1	-0.487861	0.00281637	0.0653611
1437649_x_at	Ppib	19035	peptidylprolyl isomerase B	0.344605	0.00283275	0.0657011
1437348_at	Fbxo28	67948	F-box protein 28	0.260316	0.00284389	0.0658387
1453587_at	Ggt6	71522	gamma-glutamyltransferase 6	-0.360053	0.00284283	0.0658387
1417286_at	Ndufa5	68202	NADH dehydrogenase (ubiquinone) 1 alpha subcomplex, 5	-0.314901	0.00284379	0.0658387
1433495_at	Glt25d1	234407	glycosyltransferase 25 domain containing 1	-0.269853	0.00285638	0.0660873
1418888_a_at	Msrb1	27361	methionine sulfoxide reductase B1	0.248203	0.0028613	0.0661609
1436724_a_at	Eif2d	16865	eukaryotic translation initiation factor 2D	0.358332	0.00288902	0.0666797
1450889_at	Hltf	20585	helicase-like transcription factor	0.38032	0.00288665	0.0666797
1421322_a_at	Irf9	16391	interferon regulatory factor 9	0.475168	0.00288846	0.0666797
1435031_at	Tmem120a	215210	transmembrane protein 120A	-0.356932	0.00289467	0.0667694
1455826_a_at	Bace1	23821	beta-site APP cleaving enzyme 1	-0.397857	0.00290217	0.0669017
1450966_at	Crot	74114	carnitine O-octanoyltransferase	0.397119	0.00290812	0.0669696
1457671_at	Homer2	26557	homer homolog 2 (Drosophila)	0.451183	0.00290865	0.0669696
1419095_a_at	Apom	55938	apolipoprotein M	-0.31712	0.0029115	0.0669947
1444348_at	Apobec2	11811	apolipoprotein B mRNA editing enzyme, catalytic polypeptide 2	0.314509	0.00292632	0.0672948
1448304_a_at	Rab6a	19346	RAB6A, member RAS oncogene family	-0.357632	0.00293024	0.0673439
1415977_at	Isyna1	71780	myo-inositol 1-phosphate synthase A1	-0.285519	0.00293249	0.0673485
1421260_a_at	Srm	20810	spermidine synthase	0.54707	0.00293399	0.0673485
1435988_x_at	Ik	24010	IK cytokine	0.280971	0.00293715	0.0673803
1426893_at	Fam102a	98952	family with sequence similarity 102, member A	0.279504	0.00294207	0.0674523
1421092_at	Serpina12	68054	serine (or cysteine) peptidase inhibitor, clade A (alpha-1 antiproteinase, antitrypsin), member 12	1.82143	0.00294755	0.067537
1423236_at	Galnt1	14423	UDP-N-acetyl-alpha-D-galactosamine:polypeptide N-acetylgalactosaminyltransferase 1	0.290499	0.00295878	0.0677534
1434348_at	Fez2	225020	fasciculation and elongation protein zeta 2 (zygin II)	0.249541	0.00296219	0.0677904
1426477_at	Rasa1	218397	RAS p21 protein activator 1	-0.285254	0.00296649	0.0678246
1450858_a_at	Ube2d3	66105	ubiquitin-conjugating enzyme E2D 3	0.213894	0.00296726	0.0678246
1433623_at	Zfp367	238673	zinc finger protein 367	0.273042	0.00297176	0.0678864
1455437_at	Sik3	70661	SIK family kinase 3	-0.621302	0.00297379	0.0678921
1451569_at	Nr2c2	22026	nuclear receptor subfamily 2, group C, member 2	-0.306527	0.00298085	0.0680121
1452853_at	Shpk	74637	sedoheptulokinase	0.394357	0.00298305	0.0680214
1438480_a_at	Thyn1	77862	thymocyte nuclear protein 1	0.315386	0.00298882	0.0681121
1451381_at	Aamdc	66273	adipogenesis associated Mth938 domain containing	0.264111	0.0029929	0.068164
1423791_at	Ik	24010	IK cytokine	0.331532	0.00300305	0.0683541
1429089_s_at	2900026A02Rik	243219	RIKEN cDNA 2900026A02 gene	0.343289	0.00301184	0.0685131
1456743_x_at	Morf4l2	56397	mortality factor 4 like 2	0.323027	0.00301535	0.0685518
1460577_at	Jmy	57748	junction-mediating and regulatory protein	-0.330082	0.00302533	0.0687374
1459860_x_at	Trim2	80890	tripartite motif-containing 2	-0.791082	0.00302728	0.0687405
1451003_at	Tab2	68652	TGF-beta activated kinase 1/MAP3K7 binding protein 2	-0.531731	0.00304167	0.0690259
1433443_a_at	Hmgcs1	208715	3-hydroxy-3-methylglutaryl-Coenzyme A synthase 1	0.716041	0.00304966	0.0691657
1447320_x_at	Polr1d	20018	polymerase (RNA) I polypeptide D	-0.287563	0.00306179	0.0693993
1425705_a_at	Ero1lb	67475	ERO1-like beta (S. cerevisiae)	0.57279	0.00307144	0.0694518
1455910_at	Klhdc3	71765	kelch domain containing 3	-0.331414	0.00306664	0.0694518
1418787_at	Mbl2	17195	mannose-binding lectin (protein C) 2	0.409158	0.00307025	0.0694518
1453004_at	Slc22a23	73102	solute carrier family 22, member 23	0.47512	0.0030694	0.0694518
1441326_at	Cp	12870	ceruloplasmin	-0.379644	0.00308385	0.0696333
1417968_a_at	Mbd1	17190	methyl-CpG binding domain protein 1	0.439858	0.00308497	0.0696333
1448958_at	Tor1aip2	240832	torsin A interacting protein 2	0.368119	0.0030848	0.0696333
1419081_at	Atg10	66795	autophagy related 10	0.277077	0.00309467	0.0696968
1422678_at	Dgat2	67800	diacylglycerol O-acyltransferase 2	0.286309	0.00309627	0.0696968
1422177_at	Il13ra2	16165	interleukin 13 receptor, alpha 2	0.226308	0.00309698	0.0696968
1424886_at	Ptprd	19266	protein tyrosine phosphatase, receptor type, D	-0.247057	0.00309489	0.0696968
1422064_a_at	Zbtb20	56490	zinc finger and BTB domain containing 20	-0.476353	0.00309309	0.0696968
1452236_at	Abcf1	224742	ATP-binding cassette, sub-family F (GCN20), member 1	-0.401429	0.00311145	0.0699808
1421097_at	Endog	13804	endonuclease G	-0.256725	0.00311536	0.0700273
1451297_at	Gulo	268756	gulonolactone (L-) oxidase	0.323558	0.00312588	0.0701063
1416432_at	Pfkfb3	170768	6-phosphofructo-2-kinase/fructose-2,6-biphosphatase 3	0.74574	0.00312317	0.0701063
1455713_x_at	Phb2	12034	prohibitin 2	-0.238954	0.00312745	0.0701063
1415802_at	Slc16a1	20501	solute carrier family 16 (monocarboxylic acid transporters), member 1	-0.626104	0.00312813	0.0701063
1428586_at	Tmem41b	233724	transmembrane protein 41B	0.434254	0.0031253	0.0701063
1455814_x_at	Ddx39	68278	DEAD (Asp-Glu-Ala-Asp) box polypeptide 39	0.394324	0.00313274	0.0701681
1439844_at	8430426J06Rik	78102	RIKEN cDNA 8430426J06 gene	-0.234294	0.00313684	0.0702146
1458420_at	Agbl5	231093	ATP/GTP binding protein-like 5	-0.262892	0.00313991	0.0702146
1416774_at	Wee1	22390	WEE 1 homolog 1 (S. pombe)	0.484479	0.00314037	0.0702146
1419183_at	Papd4	100715	PAP associated domain containing 4	-0.344917	0.00314412	0.0702571
1420613_at	Ptp4a2	19244	protein tyrosine phosphatase 4a2	0.278991	0.00315218	0.0703956
1456774_at	Ppp1r13l	333654	protein phosphatase 1, regulatory (inhibitor) subunit 13 like	-0.301491	0.00316218	0.0705668
1424358_at	Ube2e2	218793	ubiquitin-conjugating enzyme E2E 2	0.46185	0.00316357	0.0705668
1454618_at	C86187	97402	expressed sequence C86187	-0.288524	0.00316623	0.0705847
1452944_at	Afmid	71562	arylformamidase	-0.521042	0.00317076	0.0706024
1437723_s_at	Derl1	67819	Der1-like domain family, member 1	0.35083	0.00317054	0.0706024
1427350_a_at	Gtpbp6	107999	GTP binding protein 6 (putative)	-0.287618	0.00317548	0.0706247
1429296_at	Rab10	19325	RAB10, member RAS oncogene family	-0.50243	0.00317398	0.0706247
1420832_at	Qsox1	104009	quiescin Q6 sulfhydryl oxidase 1	-0.366615	0.00317778	0.0706344
1423134_at	Rilpl2	80291	Rab interacting lysosomal protein-like 2	-0.280903	0.00318161	0.070678
1459894_at	Iqgap2	544963	IQ motif containing GTPase activating protein 2	-0.38561	0.00318798	0.070778
1431244_s_at	Dnmbp	71972	dynamin binding protein	-0.277878	0.00319146	0.0708139
1451459_at	Ahctf1	226747	AT hook containing transcription factor 1	-0.432679	0.00320511	0.0708424
1422061_at	Akr1c20	116852	aldo-keto reductase family 1, member C20	0.49441	0.0032045	0.0708424
1451202_at	C330007P06Rik	77644	RIKEN cDNA C330007P06 gene	0.388369	0.00321265	0.0708424
1418322_at	Crem	12916	cAMP responsive element modulator	-0.582561	0.0032149	0.0708424
1417065_at	Egr1	13653	early growth response 1	-1.92433	0.00321116	0.0708424
1434489_at	Elmo3	234683	engulfment and cell motility 3	0.447362	0.00320269	0.0708424
1433407_at	Mcm10	70024	minichromosome maintenance deficient 10 (S. cerevisiae)	0.208031	0.00320171	0.0708424
1454867_at	Mn1	433938	meningioma 1	0.304446	0.00321705	0.0708424
1416501_at	Pdpk1	18607	3-phosphoinositide dependent protein kinase 1	-0.360582	0.00319623	0.0708424
1416701_at	Rnd3	74194	Rho family GTPase 3	0.715336	0.00320807	0.0708424
1432042_a_at	Smu1	74255	smu-1 suppressor of mec-8 and unc-52 homolog (C. elegans)	0.241273	0.00320654	0.0708424
1435344_at	Tfdp2	211586	transcription factor Dp 2	-0.334546	0.00320805	0.0708424
1454889_x_at	Tmcc3	319880	transmembrane and coiled coil domains 3	-0.429814	0.00321594	0.0708424
1416934_at	Mtm1	17772	X-linked myotubular myopathy gene 1	0.398715	0.00322513	0.070979
1419341_at	Epha8	13842	Eph receptor A8	-0.29426	0.00322763	0.0709928
1438943_x_at	Rpn1	103963	ribophorin I	0.386287	0.00323232	0.0710547
1434814_x_at	Gpi1	14751	glucose phosphate isomerase 1	-0.251922	0.00323917	0.0711433
1454109_a_at	Jmjd6	107817	jumonji domain containing 6	0.429656	0.0032401	0.0711433
1421046_a_at	Pabpc4	230721	poly(A) binding protein, cytoplasmic 4	-0.263393	0.00325481	0.0713835
1444502_at	Pet112	229487	PET112 homolog (S. cerevisiae)	-0.256526	0.0032547	0.0713835
1429246_a_at	Anxa6	11749	annexin A6	-0.259621	0.00326019	0.0714601
1451563_at	Emr4	52614	EGF-like module containing, mucin-like, hormone receptor-like sequence 4	0.571937	0.00326754	0.0714972
1437228_at	Fam71f1	330277	family with sequence similarity 71, member F1	-0.29898	0.00326646	0.0714972
1428497_at	Secisbp2	75420	SECIS binding protein 2	-0.319286	0.00326523	0.0714972
1426742_at	Atp5f1	11950	ATP synthase, H+ transporting, mitochondrial F0 complex, subunit B1	-0.27417	0.0032764	0.0716085
1415710_at	Cox18	231430	cytochrome c oxidase assembly protein 18	0.49084	0.00327546	0.0716085
1415922_s_at	Marcksl1	17357	MARCKS-like 1	0.387435	0.00328145	0.0716775
1418084_at	Nrp1	18186	neuropilin 1	0.815538	0.0032981	0.0719997
1452769_at	Rnf145	74315	ring finger protein 145	0.42242	0.00330693	0.0721509
1441914_x_at	Fgf3	14174	fibroblast growth factor 3	-0.252352	0.00331253	0.0721899
1425827_at	Nkx2-3	18089	NK2 transcription factor related, locus 3 (Drosophila)	-0.237795	0.00331242	0.0721899
1427513_at	BC024137	234757	cDNA sequence BC024137	0.728345	0.00331645	0.0722338
1448547_at	Rassf3	192678	Ras association (RalGDS/AF-6) domain family member 3	0.255565	0.00332119	0.072254
1452782_a_at	Txn2	56551	thioredoxin 2	-0.228679	0.00332092	0.072254
1426238_at	Bmp1	12153	bone morphogenetic protein 1	-0.334983	0.00332415	0.0722769
1423730_at	Clptm1l	218335	CLPTM1-like	0.225765	0.00333947	0.0725684
1426915_at	Dapk1	69635	death associated protein kinase 1	-0.673938	0.00335519	0.0728682
1451220_at	Wdr20a	69641	WD repeat domain 20A	0.347347	0.0033763	0.0732846
1435546_a_at	1810013L24Rik	69053	RIKEN cDNA 1810013L24 gene	0.453684	0.00338064	0.0733368
1460725_at	Xpa	22590	xeroderma pigmentosum, complementation group A	-0.286787	0.00338617	0.0734148
1451065_a_at	Ddx39	68278	DEAD (Asp-Glu-Ala-Asp) box polypeptide 39	0.343412	0.00339281	0.0735166
1429539_at	Bcl2l13	94044	BCL2-like 13 (apoptosis facilitator)	-0.351374	0.00341376	0.0738752
1434035_at	Dnajb6	23950	DnaJ (Hsp40) homolog, subfamily B, member 6	-0.312359	0.00342075	0.0738752
1449373_at	Dnajc3	100037258	DnaJ (Hsp40) homolog, subfamily C, member 3	0.559991	0.00341739	0.0738752
1456502_at	Dyrk2	69181	dual-specificity tyrosine-(Y)-phosphorylation regulated kinase 2	-0.270833	0.00341644	0.0738752
1423632_at	Gpr146	80290	G protein-coupled receptor 146	0.462505	0.00342222	0.0738752
1429379_at	Lyve1	114332	lymphatic vessel endothelial hyaluronan receptor 1	-1.31965	0.003423	0.0738752
1427574_s_at	Sh3d19	27059	SH3 domain protein D19	0.39694	0.00342067	0.0738752
1449836_x_at	Bik	12124	BCL2-interacting killer	-0.38371	0.00343613	0.0740433
1425698_a_at	Crebzf	233490	CREB/ATF bZIP transcription factor	0.29482	0.00344048	0.0740433
1449759_at	D11Ertd326e	52574	DNA segment, Chr 11, ERATO Doi 326, expressed	-0.234925	0.00344056	0.0740433
1451286_s_at	Fus	233908	fused in sarcoma	0.415122	0.00343835	0.0740433
1435232_x_at	Mrpl15	27395	mitochondrial ribosomal protein L15	-0.289199	0.00343503	0.0740433
1449116_a_at	Dtymk	21915	deoxythymidylate kinase	0.356412	0.00344745	0.0741494
1432735_at	1700017H01Rik	74231	RIKEN cDNA 1700017H01 gene	-0.33194	0.00344947	0.074151
1424811_at	Cml5	69049	camello-like 5	-0.468939	0.00346029	0.0742489
1451488_at	Fitm1	68680	fat storage-inducing transmembrane protein 1	1.02227	0.00346419	0.0742489
1433446_at	Hmgcs1	208715	3-hydroxy-3-methylglutaryl-Coenzyme A synthase 1	0.736055	0.00346504	0.0742489
1416840_at	Mid1ip1	68041	Mid1 interacting protein 1 (gastrulation specific G12-like (zebrafish))	1.04054	0.00346043	0.0742489
1424272_at	Stat3	20848	signal transducer and activator of transcription 3	-0.276123	0.00346578	0.0742489
1424029_at	Tspyl4	72480	TSPY-like 4	-0.23366	0.00345633	0.0742489
1416234_at	Lrrc59	98238	leucine rich repeat containing 59	0.319522	0.00347421	0.0743874
1434777_at	Mycl1	16918	v-myc myelocytomatosis viral oncogene homolog 1, lung carcinoma derived (avian)	-0.457302	0.00348265	0.0744838
1427500_at	Spcs1	69019	signal peptidase complex subunit 1 homolog (S. cerevisiae)	0.223611	0.0034825	0.0744838
1454690_at	Ikbkg	16151	inhibitor of kappaB kinase gamma	-0.487765	0.00349099	0.0746201
1459879_at	Marf1	223989	meiosis arrest female 1	-0.307975	0.00349681	0.0747024
1421012_at	Srprb	20818	signal recognition particle receptor, B subunit	0.368085	0.00349999	0.0747282
1448267_at	Stx5a	56389	syntaxin 5A	0.262086	0.00350505	0.0747941
1433809_at	Ddx5	13207	DEAD (Asp-Glu-Ala-Asp) box polypeptide 5	-0.466757	0.00351352	0.0749328
1429900_at	5330406M23Rik	76671	RIKEN cDNA 5330406M23 gene	-0.493508	0.00352793	0.0751185
1436801_x_at	Cdc42ep4	56699	CDC42 effector protein (Rho GTPase binding) 4	0.356622	0.00353413	0.0751185
1448382_at	Ehhadh	74147	enoyl-Coenzyme A, hydratase/3-hydroxyacyl Coenzyme A dehydrogenase	-0.649456	0.00353098	0.0751185
1429001_at	Pir	69656	pirin	-0.559014	0.00353193	0.0751185
1451844_at	Prlr	19116	prolactin receptor	0.307307	0.00353239	0.0751185
1425498_at	Prpf4b	19134	PRP4 pre-mRNA processing factor 4 homolog B (yeast)	0.449598	0.00352907	0.0751185
1429198_at	1810030O07Rik	69155	RIKEN cDNA 1810030O07 gene	-0.253957	0.00355209	0.0754579
1423392_at	Clic4	29876	chloride intracellular channel 4 (mitochondrial)	-0.499124	0.00356651	0.075722
1418780_at	Cyp39a1	56050	cytochrome P450, family 39, subfamily a, polypeptide 1	-1.5107	0.00358093	0.0759546
1438788_at	D5Wsu152e	28022	DNA segment, Chr 5, Wayne State University 152, expressed	0.451657	0.00358152	0.0759546
1451096_at	Ndufs2	226646	NADH dehydrogenase (ubiquinone) Fe-S protein 2	-0.250025	0.00358348	0.0759546
1451142_at	Exoc1	69940	exocyst complex component 1	0.31018	0.00359259	0.076105
1453342_at	Cdc40	71713	cell division cycle 40	-0.222676	0.00361403	0.0765166
1460547_a_at	Hnrnpk	15387	heterogeneous nuclear ribonucleoprotein K	0.277826	0.00363239	0.0767857
1449853_at	Sfxn2	94279	sideroflexin 2	-0.6133	0.00363096	0.0767857
1452859_at	Swt1	66875	SWT1 RNA endoribonuclease homolog (S. cerevisiae)	0.283484	0.00363283	0.0767857
1448684_at	Ppp1r2	66849	protein phosphatase 1, regulatory (inhibitor) subunit 2	0.295951	0.00363605	0.076811
1433082_at	4930448K20Rik	74662	glyceraldehyde-3-phosphate dehydrogenase pseudogene	-0.228493	0.00363905	0.0768316
1418300_a_at	Mknk2	17347	MAP kinase-interacting serine/threonine kinase 2	-0.391486	0.003652	0.0769763
1455800_x_at	Samm50	68653	sorting and assembly machinery component 50 homolog (S. cerevisiae)	-0.244324	0.00365115	0.0769763
1452045_at	Zfp281	226442	zinc finger protein 281	-0.523504	0.00365003	0.0769763
1416960_at	B3gat3	72727	beta-1,3-glucuronyltransferase 3 (glucuronosyltransferase I)	-0.347447	0.00365414	0.0769787
1454975_at	Zfc3h1	216345	zinc finger, C3H1-type containing	-0.410579	0.00368942	0.0776788
1452986_at	Hgd	15233	homogentisate 1, 2-dioxygenase	-0.361973	0.00369217	0.0776935
1432488_a_at	Sf3a3	75062	splicing factor 3a, subunit 3	0.27089	0.00369682	0.0777481
1456042_s_at	Cramp1l	57354	Crm, cramped-like (Drosophila)	0.284157	0.00370286	0.0778178
1439413_x_at	Morf4l2	56397	mortality factor 4 like 2	0.366135	0.00370424	0.0778178
1460227_at	Timp1	21857	tissue inhibitor of metalloproteinase 1	-0.261245	0.00371705	0.0780436
1439949_at	Gsk3b	56637	glycogen synthase kinase 3 beta	0.231944	0.00372862	0.0782118
1435727_s_at	Lima1	65970	LIM domain and actin binding 1	0.363762	0.00372919	0.0782118
1423112_at	Ube2d3	66105	ubiquitin-conjugating enzyme E2D 3	0.267115	0.00373142	0.0782154
1419023_x_at	Eno1	13806	enolase 1, alpha non-neuron	-0.291141	0.00373425	0.0782315
1455381_at	Marf1	223989	meiosis arrest female 1	0.451931	0.00374773	0.0784704
1418025_at	Bhlhe40	20893	basic helix-loop-helix family, member e40	0.569543	0.00375904	0.0786063
1433970_at	Bola3	78653	bolA-like 3 (E. coli)	-0.203311	0.00376044	0.0786063
1451538_at	Sox9	20682	SRY-box containing gene 9	-0.293332	0.00375862	0.0786063
1427126_at	Hspa1b	15511	heat shock protein 1B	1.76071	0.00376321	0.0786208
1436098_at	Bche	12038	butyrylcholinesterase	-0.271336	0.0037812	0.0789175
1455506_at	Slc25a34	384071	solute carrier family 25, member 34	-0.416054	0.00378158	0.0789175
1438338_at	Mdh1	17449	malate dehydrogenase 1, NAD (soluble)	0.329749	0.00378544	0.0789519
1417373_a_at	Tuba4a	22145	tubulin, alpha 4A	0.265435	0.00378739	0.0789519
1422794_at	Cul3	26554	cullin 3	-0.320811	0.00379177	0.0789564
1418200_at	Zbtb48	100090	zinc finger and BTB domain containing 48	-0.237066	0.00379074	0.0789564
1423030_at	Vcp	269523	valosin containing protein	0.219037	0.00380083	0.0791016
1439029_at	Gpt2	108682	glutamic pyruvate transaminase (alanine aminotransferase) 2	-0.401508	0.00380895	0.0792269
1421061_at	Guca1a	14913	guanylate cyclase activator 1a (retina)	0.29399	0.0038168	0.0793467
1416468_at	Aldh1a1	11668	aldehyde dehydrogenase family 1, subfamily A1	0.65041	0.00382385	0.0793626
1442367_at	Atp11c	320940	ATPase, class VI, type 11C	0.530782	0.00382226	0.0793626
1417441_at	Dnajc12	30045	DnaJ (Hsp40) homolog, subfamily C, member 12	0.492915	0.00382072	0.0793626
1453746_at	Fnbp1	14269	formin binding protein 1	-0.24302	0.00384601	0.0796649
1456698_s_at	Hnrpdl	50926	heterogeneous nuclear ribonucleoprotein D-like	0.39429	0.00384682	0.0796649
1419292_at	Htra3	78558	HtrA serine peptidase 3	-0.318516	0.00384358	0.0796649
1424903_at	Kdm5d	20592	lysine (K)-specific demethylase 5D	0.274101	0.00384326	0.0796649
1426460_a_at	Ugp2	216558	UDP-glucose pyrophosphorylase 2	0.474729	0.00384955	0.0796779
1433724_at	D15Ertd621e	210998	DNA segment, Chr 15, ERATO Doi 621, expressed	0.321974	0.00385258	0.0796971
1433899_x_at	Tsc22d1	21807	TSC22 domain family, member 1	0.700725	0.00385535	0.0797109
1423315_at	Bbc3	170770	BCL2 binding component 3	-0.281328	0.00386481	0.0798446
1424266_s_at	Ces1f	234564	carboxylesterase 1F	0.283014	0.00387445	0.0798446
1415920_at	Cstf2t	83410	cleavage stimulation factor, 3' pre-RNA subunit 2, tau	0.506947	0.00386778	0.0798446
1419451_at	Fzr1	56371	fizzy/cell division cycle 20 related 1 (Drosophila)	0.242222	0.00386909	0.0798446
1437402_x_at	Tmem41b	233724	transmembrane protein 41B	0.324621	0.00387446	0.0798446
1429008_at	Ufl1	67490	UFM1 specific ligase 1	0.501797	0.00387109	0.0798446
1456250_x_at	Tgfbi	21810	transforming growth factor, beta induced	0.37699	0.00388453	0.0800087
1453920_a_at	Mospd2	76763	motile sperm domain containing 2	0.382538	0.00388758	0.080028
1423215_at	Spcs2	66624	signal peptidase complex subunit 2 homolog (S. cerevisiae)	0.396308	0.0038954	0.0801454
1452770_at	Vkorc1	27973	vitamin K epoxide reductase complex, subunit 1	0.220777	0.00390375	0.0802737
1440808_x_at	Cd163l1	244233	CD163 molecule-like 1	0.432925	0.00390856	0.080329
1441988_at	Ppm1k	243382	protein phosphatase 1K (PP2C domain containing)	-0.411799	0.00391085	0.0803324
1422642_at	Cdc42ep3	260409	CDC42 effector protein (Rho GTPase binding) 3	0.265151	0.00391376	0.0803486
1422886_a_at	Clk4	12750	CDC like kinase 4	0.339875	0.00392643	0.080391
1419645_at	Cstf2	108062	cleavage stimulation factor, 3' pre-RNA subunit 2	0.395197	0.00392023	0.080391
1417298_at	Ebpl	68177	emopamil binding protein-like	0.462355	0.0039256	0.080391
1436994_a_at	Hist1h1c	50708	histone cluster 1, H1c	-0.760741	0.00392443	0.080391
1454875_a_at	Rbbp4	19646	retinoblastoma binding protein 4	0.461145	0.00392207	0.080391
1425270_at	Kif1b	16561	kinesin family member 1B	0.349991	0.00393912	0.0806073
1420617_at	Cpeb4	67579	cytoplasmic polyadenylation element binding protein 4	-0.674096	0.00395435	0.0808754
1453358_s_at	Amn1	232566	antagonist of mitotic exit network 1	0.235334	0.00396469	0.081043
1424925_at	Sec63	140740	SEC63-like (S. cerevisiae)	0.39462	0.00397333	0.0811758
1442305_at	Gtpbp2	56055	GTP binding protein 2	-0.293395	0.00397628	0.0811924
1425853_s_at	Prlr	19116	prolactin receptor	0.696611	0.00398246	0.0812747
1448130_at	Fdft1	14137	farnesyl diphosphate farnesyl transferase 1	0.683363	0.00398955	0.0813757
1438178_x_at	Atad3a	108888	ATPase family, AAA domain containing 3A	-0.225809	0.00400347	0.0815718
1438159_x_at	Ndufv2	72900	NADH dehydrogenase (ubiquinone) flavoprotein 2	-0.277182	0.00400231	0.0815718
1451139_at	Slc39a4	72027	solute carrier family 39 (zinc transporter), member 4	-0.564191	0.00401184	0.0816984
1428688_at	Pdcd11	18572	programmed cell death 11	0.36615	0.00403084	0.0820412
1457295_at	Tnrc6a	233833	trinucleotide repeat containing 6a	-0.258118	0.00403309	0.0820431
1419553_a_at	Rabggtb	19352	RAB geranylgeranyl transferase, b subunit	-0.281569	0.00403551	0.0820481
1433440_x_at	Uba2	50995	ubiquitin-like modifier activating enzyme 2	0.235683	0.00404342	0.0821649
1424216_a_at	Papola	18789	poly (A) polymerase alpha	0.426406	0.00404569	0.082167
1436640_x_at	Agpat4	68262	1-acylglycerol-3-phosphate O-acyltransferase 4 (lysophosphatidic acid acyltransferase, delta)	-0.323101	0.0040511	0.0822186
1418968_at	Rb1cc1	12421	RB1-inducible coiled-coil 1	-0.267002	0.00405257	0.0822186
1431036_a_at	Tmed2	56334	transmembrane emp24 domain trafficking protein 2	0.269074	0.00406238	0.0823736
1435596_at	Pion	212167	pigeon homolog (Drosophila)	0.334161	0.00407868	0.0826599
1451421_a_at	Rogdi	66049	rogdi homolog (Drosophila)	-0.327189	0.0040869	0.0827566
1448670_at	Ube2e3	22193	ubiquitin-conjugating enzyme E2E 3	0.209352	0.00408782	0.0827566
1449710_s_at	Atp5a1	11946	ATP synthase, H+ transporting, mitochondrial F1 complex, alpha subunit 1	-0.219287	0.00409169	0.0827907
1424657_at	Taok1	216965	TAO kinase 1	-0.257553	0.00409738	0.0828615
1418553_at	Arhgef18	102098	rho/rac guanine nucleotide exchange factor (GEF) 18	-0.564812	0.00410204	0.0829115
1419039_at	Cyp2d22	56448	cytochrome P450, family 2, subfamily d, polypeptide 22	-0.333854	0.00410695	0.0829665
1460164_at	Spin1	20729	spindlin 1	-0.491016	0.0041095	0.0829737
1434157_at	Txlna	109658	taxilin alpha	0.22795	0.00412809	0.0833047
1452135_at	Gpx6	75512	glutathione peroxidase 6	0.253479	0.00413427	0.0833851
1448434_at	Rnf103	22644	ring finger protein 103	-0.374247	0.00414588	0.0835749
1432006_at	Ap2a2	11772	adaptor-related protein complex 2, alpha 2 subunit	-0.222507	0.00416285	0.0838321
1437349_at	Ckap5	75786	cytoskeleton associated protein 5	-0.310801	0.00416307	0.0838321
1437267_x_at	Hnrnph1	59013	heterogeneous nuclear ribonucleoprotein H1	0.213439	0.00417033	0.0839336
1457123_at	Nrg4	83961	neuregulin 4	-0.513734	0.00417895	0.0840626
1426276_at	Ifih1	71586	interferon induced with helicase C domain 1	0.4665	0.00419876	0.0843559
1418228_at	Nfu1	56748	NFU1 iron-sulfur cluster scaffold homolog (S. cerevisiae)	0.212465	0.00420021	0.0843559
1435458_at	Pim1	18712	proviral integration site 1	-0.621035	0.00419596	0.0843559
1423275_at	Ints6	18130	integrator complex subunit 6	0.361582	0.00421597	0.0846276
1441768_at	9430051O21Rik	77339	RIKEN cDNA 9430051O21 gene	-0.262682	0.00422029	0.0846694
1424183_at	Acat1	110446	acetyl-Coenzyme A acetyltransferase 1	0.298418	0.00422538	0.0847267
1450110_at	Adh7	11529	alcohol dehydrogenase 7 (class IV), mu or sigma polypeptide	-0.255152	0.00424228	0.0850205
1424531_a_at	Tcea3	21401	transcription elongation factor A (SII), 3	0.424604	0.0042552	0.0852344
1423075_at	Lman2	66890	lectin, mannose-binding 2	0.305351	0.00426096	0.0852756
1417841_at	Pxmp2	19301	peroxisomal membrane protein 2	-0.285659	0.00426401	0.0852756
1416191_at	Sec61a1	53421	Sec61 alpha 1 subunit (S. cerevisiae)	0.407666	0.00426336	0.0852756
1435668_at	Fam120b	67544	family with sequence similarity 120, member B	0.279026	0.00428202	0.0855005
1437992_x_at	Gja1	14609	gap junction protein, alpha 1	0.403545	0.00428162	0.0855005
1421765_at	Pax5	18507	paired box gene 5	0.195711	0.00427978	0.0855005
1448029_at	Tbx3	21386	T-box 3	0.346984	0.00429308	0.0856311
1439089_at	Zbtb41	226470	zinc finger and BTB domain containing 41 homolog	0.30733	0.00429222	0.0856311
1438365_x_at	Laptm4b	114128	lysosomal-associated protein transmembrane 4B	0.241885	0.00432681	0.0862585
1425084_at	Gimap7	231932	GTPase, IMAP family member 7	-0.239162	0.00434321	0.0865399
1418453_a_at	Atp1b1	11931	ATPase, Na+/K+ transporting, beta 1 polypeptide	-0.412435	0.00434786	0.0865871
1427929_a_at	Pdxk	216134	pyridoxal (pyridoxine, vitamin B6) kinase	-0.279675	0.00435146	0.0866132
1435135_at	Nceh1	320024	neutral cholesterol ester hydrolase 1	-0.46345	0.00436761	0.0868891
1430979_a_at	Prdx2	21672	peroxiredoxin 2	0.242261	0.00438053	0.0871004
1434663_at	Mzt1	76789	mitotic spindle organizing protein 1	0.220436	0.00438386	0.0871209
1454186_a_at	Cars2	71941	cysteinyl-tRNA synthetase 2 (mitochondrial)(putative)	0.3651	0.00439716	0.0872487
1417991_at	Dio1	13370	deiodinase, iodothyronine, type I	0.915792	0.0043972	0.0872487
1450914_at	Ppp1r14b	18938	protein phosphatase 1, regulatory (inhibitor) subunit 14B	0.320286	0.0043952	0.0872487
1451793_at	Klhl24	75785	kelch-like 24	-0.680254	0.00440443	0.0873465
1428918_at	Scyl3	240880	SCY1-like 3 (S. cerevisiae)	0.339698	0.00440812	0.087374
1438015_at	Dkc1	245474	dyskeratosis congenita 1, dyskerin	0.324166	0.00443108	0.0877679
1428171_at	Prpf39	328110	PRP39 pre-mRNA processing factor 39 homolog (yeast)	0.384068	0.00443263	0.0877679
1429186_a_at	Cdadc1	71891	cytidine and dCMP deaminase domain containing 1	0.390919	0.00443633	0.0877953
1425537_at	Ppm1a	19042	protein phosphatase 1A, magnesium dependent, alpha isoform	0.317002	0.00443966	0.0878153
1423399_a_at	Yaf2	67057	YY1 associated factor 2	0.379745	0.00444786	0.0879316
1434422_at	1700066M21Rik	73467	RIKEN cDNA 1700066M21 gene	0.340818	0.00446006	0.0879795
1433542_at	Inpp5f	101490	inositol polyphosphate-5-phosphatase F	0.299488	0.00446274	0.0879795
1456435_at	Morn1	76866	MORN repeat containing 1	-0.191861	0.00446421	0.0879795
1450925_a_at	Rps27l	67941	ribosomal protein S27-like	0.232279	0.00446005	0.0879795
1452648_at	Tbrg1	21376	transforming growth factor beta regulated gene 1	0.297716	0.00445803	0.0879795
1437666_x_at	Ubc	22190	ubiquitin C	0.313398	0.00445586	0.0879795
1422817_at	Gp5	14729	glycoprotein 5 (platelet)	-0.277855	0.00447646	0.0881751
1434856_at	Ankrd44	329154	ankyrin repeat domain 44	0.311325	0.00448105	0.0882197
1429081_at	Gcc2	70297	GRIP and coiled-coil domain containing 2	0.375204	0.00448948	0.0882938
1417072_at	Slc22a6	18399	solute carrier family 22 (organic anion transporter), member 6	0.254345	0.00448748	0.0882938
1428244_at	Larp1	73158	La ribonucleoprotein domain family, member 1	-0.311666	0.00449673	0.0883906
1429771_at	3110073H01Rik	73201	RIKEN cDNA 3110073H01 gene	0.276063	0.0045054	0.0884693
1438640_x_at	Pgk1	18655	phosphoglycerate kinase 1	-0.309574	0.00450325	0.0884693
1441445_at	Per3	18628	period circadian clock 3	0.380486	0.00451063	0.0885168
1417374_at	Tuba4a	22145	tubulin, alpha 4A	0.26068	0.00451249	0.0885168
1419270_a_at	Dut	110074	deoxyuridine triphosphatase	0.271327	0.0045198	0.0885719
1453422_a_at	Nadkd1	68646	NAD kinase domain containing 1	0.427873	0.00452191	0.0885719
1415967_at	Ndufv1	17995	NADH dehydrogenase (ubiquinone) flavoprotein 1	-0.248963	0.00452694	0.0885719
1432023_a_at	Slc17a9	228993	solute carrier family 17, member 9	0.357773	0.00452591	0.0885719
1426716_at	Tdrd7	100121	tudor domain containing 7	0.390828	0.00452699	0.0885719
1433702_at	Ermp1	226090	endoplasmic reticulum metallopeptidase 1	0.447262	0.00453285	0.0886409
1418519_at	Aadat	23923	aminoadipate aminotransferase	-0.285775	0.00453827	0.088701
1429710_at	Styx	56291	serine/threonine/tyrosine interaction protein	0.299632	0.00454177	0.0887237
1425645_s_at	Cyp2b10	13088	cytochrome P450, family 2, subfamily b, polypeptide 10	-0.726914	0.00454624	0.0887654
1435028_at	Wdr7	104082	WD repeat domain 7	0.237084	0.00455612	0.0889123
1427656_at	Tcrb-J	21580	T cell receptor beta, joining region	-0.338401	0.00457692	0.0892723
1416281_at	Wdr45b	66840	WD repeat domain 45B	0.460491	0.00458481	0.0893803
1424578_at	Arrdc1	215705	arrestin domain containing 1	-0.234724	0.00460498	0.0896514
1437761_at	Luc7l2	192196	LUC7-like 2 (S. cerevisiae)	0.291664	0.00460582	0.0896514
1427544_a_at	Papola	18789	poly (A) polymerase alpha	0.334233	0.00460233	0.0896514
1448268_at	Tmed9	67511	transmembrane emp24 protein transport domain containing 9	0.422425	0.00461414	0.0897673
1447364_x_at	Myo1b	17912	myosin IB	-0.385073	0.00462105	0.0898556
1457307_at	Apol11b	328563	apolipoprotein L 11b	0.194453	0.00462361	0.0898593
1448711_at	Mcm3ap	54387	minichromosome maintenance deficient 3 (S. cerevisiae) associated protein	0.258971	0.00462894	0.0899167
1451828_a_at	Acsl4	50790	acyl-CoA synthetase long-chain family member 4	-0.443084	0.00463258	0.0899413
1450112_a_at	Gas2	14453	growth arrest specific 2	-0.565707	0.00463495	0.0899413
1451728_at	Wdr13	73447	WD repeat domain 13	0.291308	0.00464726	0.090134
1451523_a_at	Mif4gd	69674	MIF4G domain containing	-0.283263	0.00465298	0.0901987
1455809_x_at	Ric8	101489	resistance to inhibitors of cholinesterase 8 homolog (C. elegans)	0.325901	0.00465713	0.0902332
1424057_at	Gdap2	14547	ganglioside-induced differentiation-associated-protein 2	-0.301207	0.00467243	0.0904834
1434906_at	0610005C13Rik	71661	RIKEN cDNA 0610005C13 gene	0.222242	0.00472342	0.0910931
1425921_a_at	1810055G02Rik	72056	RIKEN cDNA 1810055G02 gene	-0.557584	0.00473333	0.0910931
1439310_at	A630012P03Rik	100504594	RIKEN cDNA A630012P03 gene	0.283567	0.00471157	0.0910931
1416430_at	Cat	12359	catalase	0.334062	0.00472805	0.0910931
1422577_at	Cs	12974	citrate synthase	0.400818	0.00471248	0.0910931
1420847_a_at	Fgfr2	14183	fibroblast growth factor receptor 2	0.356202	0.00473998	0.0910931
1424494_s_at	Flywch2	76917	FLYWCH family member 2	-0.269684	0.00471147	0.0910931
1421443_at	Gpr110	77596	G protein-coupled receptor 110	0.219713	0.00472087	0.0910931
1419350_at	Hook2	170833	hook homolog 2 (Drosophila)	0.315808	0.00472095	0.0910931
1450383_at	Ldlr	16835	low density lipoprotein receptor	0.655759	0.00473997	0.0910931
1425898_x_at	Olfm3	229759	olfactomedin 3	-0.227543	0.00472232	0.0910931
1419084_a_at	Pcp2	18545	Purkinje cell protein 2 (L7)	-0.364547	0.0047294	0.0910931
1437280_s_at	Serbp1	66870	serpine1 mRNA binding protein 1	-0.237739	0.00473545	0.0910931
1416556_at	Tspan31	67125	tetraspanin 31	-0.319197	0.00472959	0.0910931
1439624_at	Ugt2b35	243085	UDP glucuronosyltransferase 2 family, polypeptide B35	0.450635	0.00473741	0.0910931
1417040_a_at	Bok	51800	BCL2-related ovarian killer protein	-0.26288	0.00475059	0.0912306
1452252_at	Utp20	70683	UTP20, small subunit (SSU) processome component, homolog (yeast)	0.247068	0.00475194	0.0912306
1450149_a_at	Ppp1cc	19047	protein phosphatase 1, catalytic subunit, gamma isoform	-0.226852	0.00476578	0.0914053
1424573_at	Tmed5	73130	transmembrane emp24 protein transport domain containing 5	-0.59881	0.00476587	0.0914053
1427129_a_at	Hnrnpr	74326	heterogeneous nuclear ribonucleoprotein R	0.502062	0.00477513	0.0915366
1454920_at	Uhrf2	109113	ubiquitin-like, containing PHD and RING finger domains 2	-0.319984	0.00478627	0.0917037
1426346_at	Prepl	213760	prolyl endopeptidase-like	0.256157	0.00478942	0.0917178
1415995_at	Casp6	12368	caspase 6	0.372431	0.00480233	0.0918469
1451208_at	Etf1	225363	eukaryotic translation termination factor 1	-0.258477	0.00480586	0.0918469
1432216_s_at	Mpp7	75739	membrane protein, palmitoylated 7 (MAGUK p55 subfamily member 7)	-0.24783	0.00480408	0.0918469
1447602_x_at	Sulf2	72043	sulfatase 2	-0.427306	0.0048014	0.0918469
1453111_a_at	Slc25a39	68066	solute carrier family 25, member 39	-0.240296	0.00481391	0.0919313
1426221_at	Vwa5a	67776	von Willebrand factor A domain containing 5A	0.387517	0.00481512	0.0919313
1439259_x_at	Abhd4	105501	abhydrolase domain containing 4	0.210772	0.00483672	0.0922591
1415828_a_at	Serp1	28146	stress-associated endoplasmic reticulum protein 1	0.437781	0.00483716	0.0922591
1440658_at	Ammecr1l	225339	AMME chromosomal region gene 1-like	-0.199232	0.00484558	0.0923732
1438945_x_at	Gja1	14609	gap junction protein, alpha 1	0.236482	0.00484885	0.092389
1427472_a_at	C8b	110382	complement component 8, beta polypeptide	-0.320545	0.00485284	0.0924185
1452880_at	Znhit3	448850	zinc finger, HIT type 3	0.29849	0.00486502	0.092604
1418901_at	Cebpb	12608	CCAAT/enhancer binding protein (C/EBP), beta	-0.609481	0.0048692	0.092637
1416135_at	Apex1	11792	apurinic/apyrimidinic endonuclease 1	0.408057	0.00487564	0.092713
1437893_at	Plb1	665270	phospholipase B1	0.202003	0.00488657	0.0928115
1423363_at	Sort1	20661	sortilin 1	0.244913	0.00488474	0.0928115
1426397_at	Tgfbr2	21813	transforming growth factor, beta receptor II	-0.368249	0.00488817	0.0928115
1460700_at	Stat3	20848	signal transducer and activator of transcription 3	-0.313905	0.00491657	0.0933041
1448391_at	Rab9	56382	RAB9, member RAS oncogene family	-0.355496	0.00492247	0.0933692
[truncated: 2,174 more rows]

## Sheet: Supplementary Table 2
GO ANALYSES OF DOWNREGULATED GENES
(a) BIOLOGICAL PROCESS
Term	P	Fdr	Genes
organic acid catabolic process (GO:0016054)	8.68934e-12	1.50499e-08	ALDH1L1;GLDC;QPRT;CCBL2;DLST;GPT;FTCD;TDO2;KYNU;DBT;SESN2;AFMID;HACL1;ASL;PRODH;AASS;ACOT7;SDS;GOT1;HGD;AADAT;GPT2;PEX13;CYP39A1;HADHB;HAL;BDH2;UROC1;ACOX2;ACOX1;EHHADH;IVD;CTH;OGDH;LPIN1
carboxylic acid catabolic process (GO:0046395)	8.68934e-12	1.50499e-08	ALDH1L1;GLDC;CCBL2;QPRT;DLST;GPT;FTCD;TDO2;KYNU;SESN2;DBT;AFMID;HACL1;ASL;PRODH;AASS;ACOT7;SDS;HGD;GOT1;AADAT;GPT2;PEX13;CYP39A1;HADHB;HAL;BDH2;UROC1;ACOX2;ACOX1;EHHADH;CTH;IVD;OGDH;LPIN1
cellular amino acid metabolic process (GO:0006520)	4.27782e-11	3.70459e-08	ALDH1L1;ACY1;CPQ;PANK1;GLDC;CCBL2;GPT;OPLAH;FTCD;TDO2;KYNU;FPGS;DBT;AASS;SDS;HGD;GPT2;SLC25A15;PPA1;IVD;ASPG;PLA1A;DDC;GLS2;PET112;DLST;TARS;SLC3A1;SDSL;SLC7A2;AFMID;ASL;PRODH;GSTM3;STAT5B;GSTM1;GGT6;GOT1;AADAT;MTHFR;ASS1;HAL;NAT8;GSTA4;UROC1;CTH;GSTA2;LPCAT3;OGDH;SLC25A32;SERINC3
small molecule catabolic process (GO:0044282)	4.0012e-11	3.70459e-08	ALDH1L1;GLDC;CCBL2;QPRT;DLST;GPT;ADH7;FTCD;TDO2;ALDH1B1;KYNU;PTPMT1;SMPD1;SESN2;DBT;AFMID;HACL1;ASL;PRODH;AASS;ACOT7;SDS;HGD;GOT1;AADAT;GPT2;PEX13;CYP39A1;HADHB;HAL;BDH2;UROC1;ACOX2;ACOX1;EHHADH;CTH;IVD;OGDH;LPIN1
dicarboxylic acid metabolic process (GO:0043648)	1.84778e-10	1.28014e-07	STAT5B;ALDH1L1;GOT1;MDH2;AADAT;ADHFE1;GPT2;IDH2;QPRT;CCBL2;MTHFR;ASS1;FTCD;CYP17A1;HAL;UROC1;KYNU;FPGS;OGDH;SLC25A32;PCK1;PRODH
alpha-amino acid catabolic process (GO:1901606)	2.35132e-09	1.35749e-06	ALDH1L1;SDS;GOT1;HGD;GLDC;AADAT;GPT2;CCBL2;DLST;GPT;FTCD;HAL;UROC1;TDO2;KYNU;IVD;AFMID;OGDH;ASL;PRODH;AASS
coenzyme metabolic process (GO:0006732)	4.55336e-09	2.15627e-06	AGPAT6;ALDH1L1;PDXK;H6PD;PANK1;QPRT;DLST;NADSYN1;ACACB;FTCD;PNP;TDO2;KYNU;AFMID;FPGS;MLYCD;AASS;ACOT7;DGAT1;AADAT;MDH2;FMO1;MTHFR;FMO2;ACSL4;NMNAT2;COQ7;OGDH;SLC25A32;ADCK3
cellular amino acid catabolic process (GO:0009063)	4.97985e-09	2.15627e-06	ALDH1L1;SDS;GOT1;HGD;GLDC;AADAT;GPT2;CCBL2;DLST;GPT;FTCD;HAL;TDO2;UROC1;IVD;CTH;KYNU;DBT;AFMID;OGDH;ASL;PRODH;AASS
cofactor metabolic process (GO:0051186)	9.9685e-09	3.83676e-06	AGPAT6;ALDH1L1;PDXK;H6PD;PANK1;QPRT;DLST;NADSYN1;ACACB;FTCD;PNP;TDO2;KYNU;FPGS;AFMID;MLYCD;AASS;HMOX2;ACOT7;DGAT1;MDH2;AADAT;FMO1;MTHFR;FMO2;ACSL4;NMNAT2;COQ7;BTD;SLC25A39;BDH2;OGDH;SLC25A32;ADCK3
alpha-amino acid metabolic process (GO:1901605)	8.2257e-08	2.84938e-05	ALDH1L1;GLDC;GLS2;CCBL2;DLST;GPT;FTCD;TDO2;KYNU;FPGS;AFMID;ASL;PRODH;AASS;STAT5B;SDS;HGD;GOT1;AADAT;GPT2;MTHFR;ASS1;HAL;UROC1;CTH;IVD;ASPG;OGDH;SLC25A32
cellular amide metabolic process (GO:0043603)	1.02049e-07	3.21361e-05	PGLYRP2;SAMD8;CPQ;PANK1;PSEN2;OPLAH;ACACB;FTCD;SPTLC1;SMPD1;ASL;GSTM3;STAT5B;GSTM1;GGT6;ASS1;BACE1;SLC25A15;HAL;BDH2;NAT8;BTD;GSTA4;UROC1;GSTA2;ASPG
monocarboxylic acid metabolic process (GO:0032787)	4.59111e-07	0.00013253	AGPAT6;PFKFB1;ENO1;PTPLB;ADH7;ACACB;FTCD;AS3MT;KYNU;SESN2;PGK1;PDK4;HACL1;MLYCD;PTGDS;PRODH;SLC37A4;PCK1;PPARGC1A;STAT5B;SLC16A1;ACOT7;SDS;GGT6;PGAM1;IDH2;ACSL4;IGF1;MAPK14;PEX13;DCN;CYP39A1;HADHB;POR;HAL;BTD;BDH2;ACOX2;UROC1;ACOX1;EHHADH;OGDH;CRYL1;LPIN1;LPIN2
cellular modified amino acid metabolic process (GO:0006575)	7.83185e-07	0.000208689	ALDH1L1;CPQ;PANK1;CCBL2;OPLAH;FTCD;TDO2;KYNU;FPGS;AFMID;PRODH;GSTM3;STAT5B;GSTM1;GGT6;AADAT;MTHFR;ASS1;NAT8;GSTA4;CTH;LPCAT3;GSTA2;SLC25A32;SERINC3;PLA1A
acylglycerol metabolic process (GO:0006639)	1.22764e-06	0.000303754	AGPAT6;G6PC;AGPAT9;DGAT1;INSIG2;ACSL4;AGPAT2;APOA5;AGPAT4;PPP1CC;PLCE1;APOB;SLC37A4;LPIN1;LPIN2;NKX2-3;PNPLA2
neutral lipid metabolic process (GO:0006638)	1.39795e-06	0.000322834	AGPAT6;G6PC;DGAT1;AGPAT9;INSIG2;ACSL4;APOA5;AGPAT2;AGPAT4;PPP1CC;PLCE1;APOB;SLC37A4;LPIN1;LPIN2;NKX2-3;PNPLA2
2-oxoglutarate metabolic process (GO:0006103)	2.21379e-06	0.000454118	STAT5B;GOT1;AADAT;GPT2;ADHFE1;IDH2;CCBL2;OGDH
sulfur compound metabolic process (GO:0006790)	2.35973e-06	0.000454118	AGPAT6;DLST;OPLAH;ACACB;EGFR;SULT1A1;TDO2;KYNU;MLYCD;ST3GAL1;AASS;GSTM3;STAT5B;ACOT7;GSTM1;GGT6;DGAT1;GOT1;B3GAT3;AADAT;MTHFR;ACSL4;IGF1;DCN;SULF2;TPST2;BTD;NAT8;GSTA4;GSTA2;CTH;OGDH;SDC1
triglyceride metabolic process (GO:0006641)	2.34965e-06	0.000454118	AGPAT6;G6PC;AGPAT9;DGAT1;INSIG2;ACSL4;AGPAT2;APOA5;AGPAT4;PPP1CC;APOB;SLC37A4;LPIN1;LPIN2;NKX2-3;PNPLA2
benzene-containing compound metabolic process (GO:0042537)	2.53384e-06	0.00046196	GSTM3;GSTM1;TDO2;AADAT;KYNU;AFMID;CCBL2;CYP4B1;CYP17A1
organophosphate biosynthetic process (GO:0090407)	4.59063e-06	0.000795097	AGPAT6;PDXK;ISYNA1;LPGAT1;SAMD8;AGPAT9;PANK1;NDUFA10;QPRT;ATP5A1;ATP1A1;NADSYN1;ACACB;AGPAT2;ATP5G1;AGPAT4;SPTLC1;PNP;KYNU;PTPMT1;AFMID;UPP2;SH3GLB1;ACOT7;CHKA;DGAT1;SPHK2;IPMK;NMNAT2;GPCPD1;ATP5F1;APRT;DPM1;HADHB;ETNK2;LPCAT3;PI4KA;LPIN1;LPIN2;PNPLA2
glycerolipid metabolic process (GO:0046486)	5.09272e-06	0.000840057	AGPAT6;LPGAT1;AGPAT9;INSIG2;AGPAT2;AGPAT4;PPP1CC;PTPMT1;PLCE1;APOB;SLC37A4;NKX2-3;IP6K2;SH3GLB1;G6PC;CHKA;DGAT1;APOA4;ACSL4;GPCPD1;APOA5;DPM1;HADHB;ETNK2;LPCAT3;PI4KA;LPIN1;SERINC3;LPIN2;PNPLA2;PLA1A
oxidoreduction coenzyme metabolic process (GO:0006733)	9.40705e-06	0.00148118	H6PD;MDH2;QPRT;FMO1;FMO2;NMNAT2;NADSYN1;COQ7;PNP;KYNU;AFMID;OGDH;ADCK3
gluconeogenesis (GO:0006094)	1.07637e-05	0.0016211	PFKFB1;SDS;G6PC;GOT1;MDH2;PGAM1;CRY1;PGK1;ENO1;PCK1;PPARGC1A
generation of precursor metabolites and energy (GO:0006091)	1.30021e-05	0.00187664	PFKFB1;GSK3B;FASTKD1;NDUFA12;NDUFA10;ATP5A1;ITPR1;DLST;ENO1;ATP5G1;ACACB;UQCRH;PPP1CC;PRKAR2A;GPR116;PGK1;CYC1;NDUFV2;SLC37A4;NDUFV1;PPARGC1A;G6PC;NDUFA5;PGAM1;ATP5F1;COQ7;NDUFS7;ACOX1;OGDH;NDUFS2;NDUFS1;ACO2;UQCRC2;IL6ST;SLC25A5
circadian rhythm (GO:0007623)	1.45527e-05	0.00201642	GSK3B;EGR1;DDX5;DDC;RORC;RORA;CSNK1D;EGFR;ARNTL;F7;PPP1CC;NCOR1;NFIL3;NRIP1;CRY1;PTGDS;PPARGC1A;CLOCK
phospholipid metabolic process (GO:0006644)	2.01419e-05	0.00252804	AGPAT6;ISYNA1;LPGAT1;SAMD8;AGPAT9;AGPAT2;AGPAT4;SPTLC1;PTPMT1;SMPD1;PLCE1;IP6K2;SH3GLB1;CHKA;DGAT1;SPHK2;APOA4;GPCPD1;DPM1;HADHB;ETNK2;LPCAT3;ASPG;PI4KA;LPIN1;SERINC3;LPIN2;PNPLA2;PLA1A
hexose biosynthetic process (GO:0019319)	2.11643e-05	0.00252804	PFKFB1;SDS;G6PC;GOT1;MDH2;PGAM1;CRY1;PGK1;ENO1;PCK1;PPARGC1A
thioester metabolic process (GO:0035383)	2.06779e-05	0.00252804	AGPAT6;ACOT7;TDO2;DGAT1;AADAT;KYNU;OGDH;DLST;ACSL4;MLYCD;ACACB;AASS
acyl-CoA metabolic process (GO:0006637)	2.06779e-05	0.00252804	AGPAT6;ACOT7;TDO2;DGAT1;AADAT;KYNU;OGDH;DLST;ACSL4;MLYCD;ACACB;AASS
pyridine-containing compound metabolic process (GO:0072524)	2.38794e-05	0.00275728	PDXK;H6PD;PNP;MDH2;KYNU;QPRT;AFMID;OGDH;FMO1;FMO2;NMNAT2;NADSYN1
alcohol metabolic process (GO:0006066)	2.62133e-05	0.00291844	AGPAT6;ISYNA1;SAMD8;RETSAT;INSIG2;GDE1;ADH7;CYP17A1;SPTLC1;ALDH1B1;PPIP5K2;PTPMT1;SMPD1;PLCE1;APOB;PCK1;IP6K2;BCHE;DGAT1;CHKA;GOT1;SPHK2;IPMK;APOA4;DHCR24;IGF1;DPM1;CYP39A1;LPCAT3;LPIN1;LPIN2;GALK1
amine metabolic process (GO:0009308)	2.78027e-05	0.00291844	BCHE;AGPAT6;DDC;SAMD8;GOT1;CHKA;AADAT;CCBL2;APOA4;SULT1A1;SPTLC1;TDO2;SMPD1;KYNU;LPCAT3;AFMID;LPIN1;LPIN2
lipid homeostasis (GO:0055088)	2.72109e-05	0.00291844	G6PC;GOT1;RORA;IRS2;APOA4;FITM2;APOA5;NCOR1;APOM;ACOX1;SESN2;PKP2;ANGPTL4;APOB;SLC37A4
small molecule biosynthetic process (GO:0044283)	3.37837e-05	0.00316869	AGPAT6;ISYNA1;SAMD8;INSIG2;GLS2;GPT;PTPLB;OPLAH;ACACB;SPTLC1;PNP;KYNU;FPGS;ASL;MLYCD;PCK1;PTGDS;ACOT7;SDS;GGT6;CHKA;GOT1;GPT2;IPMK;MTHFR;DHCR24;COQ7;ASS1;DCN;CYP39A1;ACOX2;CTH;ADCK3;LPIN1;LPIN2
nicotinamide nucleotide metabolic process (GO:0046496)	3.38457e-05	0.00316869	H6PD;PNP;MDH2;KYNU;AFMID;QPRT;OGDH;FMO1;FMO2;NMNAT2;NADSYN1
pyridine nucleotide metabolic process (GO:0019362)	3.38457e-05	0.00316869	H6PD;PNP;MDH2;KYNU;QPRT;AFMID;OGDH;FMO1;FMO2;NMNAT2;NADSYN1
coenzyme biosynthetic process (GO:0009108)	3.37098e-05	0.00316869	PDXK;ACOT7;PANK1;QPRT;ACSL4;NMNAT2;NADSYN1;ACACB;COQ7;PNP;KYNU;AFMID;FPGS;MLYCD;ADCK3
fatty acid oxidation (GO:0019395)	3.6209e-05	0.00330074	HADHB;POR;BDH2;ACOX2;ACOX1;EHHADH;SESN2;HACL1;MAPK14;ADH7;PEX13;PPARGC1A
cellular amine metabolic process (GO:0044106)	4.01171e-05	0.00338941	AGPAT6;BCHE;DDC;SAMD8;GOT1;CHKA;AADAT;CCBL2;APOA4;SPTLC1;TDO2;SMPD1;KYNU;LPCAT3;AFMID;LPIN1;LPIN2
cellular biogenic amine metabolic process (GO:0006576)	4.01171e-05	0.00338941	BCHE;AGPAT6;DDC;SAMD8;GOT1;CHKA;AADAT;CCBL2;APOA4;SPTLC1;TDO2;SMPD1;KYNU;LPCAT3;AFMID;LPIN1;LPIN2
respiratory electron transport chain (GO:0022904)	3.95453e-05	0.00338941	NDUFA5;NDUFA12;NDUFA10;ATP5A1;ATP5F1;ATP5G1;COQ7;UQCRH;NDUFS7;NDUFS2;NDUFS1;UQCRC2;CYC1;NDUFV2;NDUFV1;PPARGC1A
lipid oxidation (GO:0034440)	4.13937e-05	0.003414	HADHB;POR;BDH2;ACOX2;ACOX1;EHHADH;SESN2;HACL1;MAPK14;ADH7;PEX13;PPARGC1A
acetyl-CoA metabolic process (GO:0006084)	4.65934e-05	0.00375348	TDO2;AADAT;KYNU;DLST;MLYCD;ACACB;AASS
cofactor biosynthetic process (GO:0051188)	4.80203e-05	0.00378051	PDXK;ACOT7;PANK1;QPRT;ACSL4;NMNAT2;NADSYN1;ACACB;COQ7;SLC25A39;BDH2;PNP;KYNU;AFMID;FPGS;MLYCD;ADCK3
monosaccharide biosynthetic process (GO:0046364)	5.25976e-05	0.00396287	PFKFB1;SDS;G6PC;GOT1;MDH2;PGAM1;CRY1;PGK1;ENO1;PCK1;PPARGC1A
electron transport chain (GO:0022900)	5.26247e-05	0.00396287	NDUFA5;NDUFA12;NDUFA10;ATP5A1;ATP5F1;ATP5G1;COQ7;UQCRH;NDUFS7;NDUFS2;NDUFS1;UQCRC2;CYC1;NDUFV2;NDUFV1;PPARGC1A
xenobiotic metabolic process (GO:0006805)	5.65735e-05	0.00416959	GSTM3;GSTM1;NNMT;GSTO1;NR1I2;RORC;FMO1;CYP4B1;RORA;FMO2;ADH7;OPLAH;CYP17A1;CYP39A1;SULT1A1;AS3MT;NCEH1;GSTA4;GSTA2
organic hydroxy compound metabolic process (GO:1901615)	6.35931e-05	0.00458931	AGPAT6;DDC;PDXK;ISYNA1;SAMD8;RETSAT;CPQ;INSIG2;GDE1;ADH7;CYP17A1;SULT1A1;SPTLC1;ALDH1B1;PPIP5K2;PTPMT1;SMPD1;PLCE1;PCK1;APOB;SLC37A4;IP6K2;BCHE;DGAT1;GOT1;CHKA;SPHK2;IPMK;APOA4;DHCR24;IGF1;DPM1;CYP39A1;POR;ACOX2;LPCAT3;LPIN1;LPIN2;GALK1
lipid catabolic process (GO:0016042)	7.01653e-05	0.00496026	ACOT7;DDHD2;APOA4;APOA5;PEX13;LIPA;CYP39A1;HADHB;PPP1CC;NCEH1;BDH2;GM2A;ACOX2;ACOX1;EHHADH;SMPD1;ASPG;SESN2;PLCE1;HACL1;APOB;LPIN1;PNPLA2;PLA1A
NAD metabolic process (GO:0019674)	7.41067e-05	0.00513411	PNP;MDH2;KYNU;QPRT;AFMID;OGDH;NMNAT2;NADSYN1
acute-phase response (GO:0006953)	8.66121e-05	0.00588283	STAT5B;CEBPB;IL1RN;ORM1;STAT3;SAA1;SAA2;ORM2;ASS1
phospholipid biosynthetic process (GO:0008654)	9.12425e-05	0.00607816	SH3GLB1;AGPAT6;ISYNA1;LPGAT1;SAMD8;CHKA;DGAT1;AGPAT9;SPHK2;GPCPD1;AGPAT2;AGPAT4;DPM1;HADHB;SPTLC1;ETNK2;LPCAT3;PTPMT1;PI4KA;LPIN1;LPIN2;PNPLA2
circadian regulation of gene expression (GO:0032922)	0.000116158	0.00759193	PPP1CC;NCOR1;NRIP1;RORC;CRY1;CSNK1D;RORA;CLOCK;PPARGC1A;ARNTL
pyridine-containing compound biosynthetic process (GO:0072525)	0.000157106	0.0100781	PDXK;PNP;KYNU;QPRT;AFMID;NMNAT2;NADSYN1
neutral lipid biosynthetic process (GO:0046460)	0.000165303	0.0102252	AGPAT6;DGAT1;AGPAT9;PLCE1;ACSL4;LPIN1;LPIN2;AGPAT2;AGPAT4
acylglycerol biosynthetic process (GO:0046463)	0.000165303	0.0102252	AGPAT6;DGAT1;AGPAT9;PLCE1;ACSL4;LPIN1;LPIN2;AGPAT2;AGPAT4
hexose metabolic process (GO:0019318)	0.000184722	0.0111611	PFKFB1;SDS;H6PD;G6PC;GOT1;MDH2;PGAM1;IRS2;ENO1;FUOM;MAPK14;MAN2A1;MAN2B2;PGK1;PDK4;CRY1;SLC37A4;PCK1;PPARGC1A;GALK1
water-soluble vitamin metabolic process (GO:0006767)	0.000186877	0.0111611	PDXK;PANK1;GSTO1;QPRT;MTHFR;NMNAT2;NADSYN1;ACACB;LMBRD1;BTD;TCN2;FPGS;SLC25A32
lipid storage (GO:0019915)	0.000194377	0.0112866	STAT5B;DGAT1;GM2A;NRIP1;CRY1;PLIN5;PNPLA2
kynurenine metabolic process (GO:0070189)	0.000195495	0.0112866	TDO2;AADAT;KYNU;AFMID;CCBL2
NAD biosynthetic process (GO:0009435)	0.000199922	0.011353	PNP;KYNU;QPRT;AFMID;NMNAT2;NADSYN1
cellular lipid catabolic process (GO:0044242)	0.000208116	0.0116276	ACOT7;APOA5;PEX13;HADHB;PPP1CC;BDH2;GM2A;ACOX2;ACOX1;EHHADH;SMPD1;SESN2;HACL1;APOB;LPIN1;PNPLA2
rhythmic process (GO:0048511)	0.000223399	0.0122834	GSK3B;EGR1;STAT5B;DDX5;DDC;CREBBP;FZD4;RORC;CREM;CSNK1D;RORA;ESR1;EGFR;ARNTL;PPP1CC;F7;NCOR1;NFIL3;ID1;NRIP1;CRY1;PTGDS;PPARGC1A;CLOCK
lipid biosynthetic process (GO:0008610)	0.000232606	0.0125898	AGPAT6;ISYNA1;LPGAT1;SAMD8;AGPAT9;INSIG2;PTPLB;ACACB;AGPAT2;CYP17A1;AGPAT4;SPTLC1;SMPD1;PTPMT1;ST3GAL5;PLCE1;MLYCD;PTGDS;SH3GLB1;ACOT7;GGT6;DGAT1;CHKA;SPHK2;SRD5A1;ACSL4;DHCR24;GPCPD1;DPM1;CYP39A1;HADHB;ACOX2;ETNK2;LPCAT3;PI4KA;LPIN1;LPIN2;PNPLA2
indolalkylamine metabolic process (GO:0006586)	0.000257814	0.0137395	DDC;TDO2;AADAT;KYNU;AFMID;CCBL2
regulation of glucose metabolic process (GO:0010906)	0.000274247	0.0138181	GSK3B;PFKFB1;DYRK2;PGAM1;RORC;RORA;IRS2;IGF1;PPP1R3G;SESN2;PDK4;MLYCD;PPARGC1A
indolalkylamine catabolic process (GO:0046218)	0.000275245	0.0138181	TDO2;AADAT;KYNU;AFMID;CCBL2
tryptophan catabolic process (GO:0006569)	0.000275245	0.0138181	TDO2;AADAT;KYNU;AFMID;CCBL2
indole-containing compound catabolic process (GO:0042436)	0.000275245	0.0138181	TDO2;AADAT;KYNU;AFMID;CCBL2
monocarboxylic acid catabolic process (GO:0072329)	0.000294091	0.0145533	CYP39A1;HADHB;ACOT7;BDH2;ACOX2;ACOX1;EHHADH;SESN2;HACL1;LPIN1;PRODH;PEX13
regulation of cellular carbohydrate metabolic process (GO:0010675)	0.000329216	0.015839	GSK3B;PFKFB1;MGEA5;DYRK2;PGAM1;STAT3;RORC;RORA;IRS2;IGF1;PPP1R3G;NCOR1;SESN2;PDK4;MLYCD;PPARGC1A
aromatic amino acid family catabolic process (GO:0009074)	0.000328104	0.015839	TDO2;HGD;AADAT;KYNU;AFMID;CCBL2
glycerophospholipid metabolic process (GO:0006650)	0.000361109	0.0171354	SH3GLB1;AGPAT6;LPGAT1;CHKA;DGAT1;AGPAT9;APOA4;GPCPD1;AGPAT2;AGPAT4;DPM1;HADHB;ETNK2;LPCAT3;PTPMT1;PI4KA;LPIN1;SERINC3;LPIN2;PNPLA2;IP6K2;PLA1A
pyridine nucleotide biosynthetic process (GO:0019363)	0.000412557	0.0190546	PNP;KYNU;QPRT;AFMID;NMNAT2;NADSYN1
nicotinamide nucleotide biosynthetic process (GO:0019359)	0.000412557	0.0190546	PNP;KYNU;QPRT;AFMID;NMNAT2;NADSYN1
response to amino acid (GO:0043200)	0.000434184	0.0197896	BCHE;CEBPB;SDS;CDKN1B;COL4A1;SLC1A2;MTHFR;PPARGC1A;ASS1;EGFR;CPEB4;LRP6
glycerolipid biosynthetic process (GO:0045017)	0.000464006	0.0208742	SH3GLB1;AGPAT6;LPGAT1;CHKA;DGAT1;AGPAT9;ACSL4;GPCPD1;AGPAT2;AGPAT4;DPM1;HADHB;ETNK2;PTPMT1;LPCAT3;PI4KA;PLCE1;LPIN1;LPIN2;PNPLA2
tryptophan metabolic process (GO:0006568)	0.000505904	0.0224673	TDO2;AADAT;KYNU;AFMID;CCBL2
response to drug (GO:0042493)	0.000545604	0.0239237	GSK3B;DDC;IL1RN;CDKN1B;NNMT;NDUFA10;SLC1A2;ATP1A1;ACACB;EGFR;TXN2;CYP17A1;SLC22A12;PNP;SMPD1;PPARGC1A;TGIF1;EGR1;BCHE;STAT3;MTHFR;ASS1;TGFBR2;TJP1;POR;NAT8;RNF149;KCNQ1;TXNIP
monosaccharide metabolic process (GO:0005996)	0.000556261	0.0240861	PFKFB1;SDS;H6PD;G6PC;GOT1;GSTO1;MDH2;PGAM1;IRS2;ENO1;FUOM;MAPK14;MAN2A1;MAN2B2;PGK1;CRY1;PDK4;SLC37A4;PCK1;PPARGC1A;GALK1
regulation of carbohydrate metabolic process (GO:0006109)	0.000581985	0.0244981	GSK3B;PFKFB1;MGEA5;DYRK2;PGAM1;STAT3;RORC;RORA;IRS2;IGF1;PPP1R3G;NCOR1;SESN2;PDK4;MLYCD;PPARGC1A
triglyceride biosynthetic process (GO:0019432)	0.00057286	0.0244981	AGPAT6;DGAT1;AGPAT9;ACSL4;LPIN1;LPIN2;AGPAT2;AGPAT4
fatty acid catabolic process (GO:0009062)	0.000586992	0.0244981	HADHB;ACOT7;BDH2;ACOX2;ACOX1;EHHADH;SESN2;HACL1;LPIN1;PEX13
hyaluronan metabolic process (GO:0030212)	0.000594644	0.024522	ITIH3;ITIH2;ABCC5;PIM1;ITIH1;GUSB;LYVE1
regulation of steroid metabolic process (GO:0019218)	0.00062452	0.025451	STAT5B;POR;VDR;INSIG2;RORC;RORA;APOA4;PROX1;ATP1A1;APOB;CYP17A1
aspartate family amino acid metabolic process (GO:0009066)	0.000658989	0.0265435	GOT1;AADAT;ASPG;OGDH;MTHFR;DLST;ASS1;AASS
glycerophospholipid biosynthetic process (GO:0046474)	0.00070065	0.0278972	SH3GLB1;AGPAT6;LPGAT1;CHKA;DGAT1;AGPAT9;GPCPD1;AGPAT2;AGPAT4;DPM1;HADHB;ETNK2;PTPMT1;LPCAT3;PI4KA;LPIN1;LPIN2;PNPLA2
lipid modification (GO:0030258)	0.000747543	0.029426	SPHK2;MAPK14;ADH7;PEX13;HADHB;POR;BDH2;ACOX2;ACOX1;EHHADH;SESN2;PI4KA;HACL1;PPARGC1A;IP6K2
glucose metabolic process (GO:0006006)	0.000761144	0.0296247	PFKFB1;G6PC;H6PD;SDS;GOT1;MDH2;PGAM1;IRS2;ENO1;MAPK14;PGK1;CRY1;PDK4;PCK1;SLC37A4;PPARGC1A
regulation of lipid metabolic process (GO:0019216)	0.000833432	0.0320779	STAT5B;SAMD8;VDR;INSIG2;EPHA8;RORC;APOA4;FITM2;IRS2;RORA;PROX1;ATP1A1;APOA5;CYP17A1;POR;GPR116;PDK4;MLYCD;APOB;PPARGC1A;PLIN5;PNPLA2
amide biosynthetic process (GO:0043604)	0.000862524	0.0324759	SLC25A15;SPTLC1;SAMD8;GGT6;BDH2;ASL;OPLAH;ASS1
aspartate family amino acid catabolic process (GO:0009068)	0.000857911	0.0324759	GOT1;AADAT;OGDH;DLST;AASS
response to peptide (GO:1901652)	0.000900995	0.0332477	PFKFB1;BTG2;CDKN1B;INSIG2;IRS2;FGF3;LRP6;PRKAR2A;SESN2;EIF4EBP1;DAG1;PDK4;CYC1;TIMP1;PCK1;IGFBP1;EGR1;KLF11;GOT1;PDPK1;STAT3;MAPK14;ASS1;APRT;RAB10;F7;POR;CRY1;LPIN1;CPEB2
fatty acid metabolic process (GO:0006631)	0.000902218	0.0332477	AGPAT6;STAT5B;ACOT7;GGT6;ACSL4;PTPLB;MAPK14;ADH7;ACACB;PEX13;HADHB;POR;BDH2;ACOX2;ACOX1;EHHADH;SESN2;CRYL1;HACL1;MLYCD;PTGDS;LPIN1;PPARGC1A;LPIN2
glutamate metabolic process (GO:0006536)	0.000931481	0.0339647	HAL;UROC1;GOT1;AADAT;PRODH;FTCD
amine catabolic process (GO:0009310)	0.0010901	0.0389291	TDO2;AADAT;KYNU;AFMID;CCBL2
cellular biogenic amine catabolic process (GO:0042402)	0.0010901	0.0389291	TDO2;AADAT;KYNU;AFMID;CCBL2
cellular ketone metabolic process (GO:0042180)	0.00127157	0.043611	STAT5B;TDO2;AADAT;KYNU;CCBL2;AFMID;ADCK3;COQ7;CYP17A1
acute inflammatory response (GO:0002526)	0.00127157	0.043611	STAT5B;CEBPB;IL1RN;ORM1;STAT3;SAA1;SAA2;ORM2;ASS1
lysine metabolic process (GO:0006553)	0.00125177	0.043611	AADAT;OGDH;DLST;AASS
lysine catabolic process (GO:0006554)	0.00125177	0.043611	AADAT;OGDH;DLST;AASS
regulation of lipid biosynthetic process (GO:0046890)	0.00131622	0.0443522	SAMD8;VDR;INSIG2;APOA4;FITM2;PROX1;ATP1A1;APOA5;CYP17A1;POR;PDK4;APOB;PLIN5
indole-containing compound metabolic process (GO:0042430)	0.00133032	0.0443522	DDC;TDO2;AADAT;KYNU;AFMID;CCBL2
polyol metabolic process (GO:0019751)	0.00133159	0.0443522	ISYNA1;SPTLC1;GOT1;SPHK2;PPIP5K2;PTPMT1;IPMK;GDE1;PLCE1;PCK1;IP6K2;GALK1
response to nutrient levels (GO:0031667)	0.00146717	0.0484027	EGR1;BCHE;PFKFB1;SDS;SLC16A1;VDR;MTHFR;ACSL4;PROX1;ASS1;EGFR;LRP6;TXN2;TGFBR2;CYP17A1;F7;POR;KYNU;PDK4;SLC37A4;PPARGC1A;SLC39A4;TNRC6A;CPEB4
glutathione derivative biosynthetic process (GO:1901687)	0.00157295	0.0509225	GSTM3;GSTM1;GSTA4;GSTO1;GSTA2;OPLAH
glutathione derivative metabolic process (GO:1901685)	0.00157295	0.0509225	GSTM3;GSTM1;GSTA4;GSTO1;GSTA2;OPLAH
regulation of generation of precursor metabolites and energy (GO:0043467)	0.0015919	0.0510588	PPP1R3G;GSK3B;DYRK2;NCOR1;PGAM1;STAT3;CISD1;IRS2;IGF1;PPARGC1A
response to peptide hormone (GO:0043434)	0.00163372	0.0519193	PFKFB1;BTG2;CDKN1B;INSIG2;IRS2;FGF3;LRP6;PRKAR2A;SESN2;PDK4;EIF4EBP1;DAG1;CYC1;TIMP1;PCK1;IGFBP1;EGR1;GOT1;PDPK1;STAT3;ASS1;APRT;RAB10;F7;POR;CRY1;LPIN1;CPEB2
regulation of triglyceride catabolic process (GO:0010896)	0.00169862	0.053491	APOA4;APOA5;PNPLA2;PLIN5
response to extracellular stimulus (GO:0009991)	0.00177706	0.0554571	PFKFB1;SLC1A2;EGFR;LRP6;TXN2;CYP17A1;KYNU;PDK4;SLC37A4;PPARGC1A;SLC39A4;EGR1;BCHE;SDS;SLC16A1;VDR;MTHFR;ACSL4;PROX1;ASS1;TGFBR2;F7;POR;TNRC6A;CPEB4
positive regulation of fatty acid metabolic process (GO:0045923)	0.00184781	0.0566445	APOA4;IRS2;MLYCD;APOA5;PPARGC1A;PLIN5
aromatic amino acid family metabolic process (GO:0009072)	0.00184781	0.0566445	TDO2;HGD;AADAT;KYNU;AFMID;CCBL2
alcohol biosynthetic process (GO:0046165)	0.00194726	0.0591692	AGPAT6;ISYNA1;SPTLC1;SAMD8;GOT1;CHKA;INSIG2;IPMK;DHCR24;PCK1;LPIN1;LPIN2
cellular carbohydrate metabolic process (GO:0044262)	0.00201994	0.0608442	GSK3B;PFKFB1;ISYNA1;G6PC;GOT1;MDH2;IDH2;GDE1;PPP1CC;PPIP5K2;PTPMT1;PCK1;IL6ST;SLC37A4;GALK1;GNE
cellular response to hormone stimulus (GO:0032870)	0.00205427	0.0613446	URI1;NR1I2;RORC;IRS2;RORA;ATP1A1;NR2C2;EGFR;FGF3;CYP17A1;CTSL;PRKAR2A;NUP62;PDK4;EIF4EBP1;APOB;PPARGC1A;IGFBP1;EGR1;STAT5B;GOT1;VDR;PDPK1;STAT3;FBXO32;ESR1;ASS1;APRT;RAB10;POR;KLF9;LPIN1;CPEB2
organic hydroxy compound biosynthetic process (GO:1901617)	0.00213683	0.0632647	AGPAT6;PDXK;ISYNA1;DDC;SAMD8;GOT1;CHKA;INSIG2;IPMK;DHCR24;CYP39A1;SPTLC1;ACOX2;PCK1;LPIN1;LPIN2
oxaloacetate metabolic process (GO:0006107)	0.00224521	0.0659101	STAT5B;GOT1;MDH2;PCK1
glutamine family amino acid metabolic process (GO:0009064)	0.0023187	0.0674957	HAL;GOT1;UROC1;AADAT;GLS2;ASL;PRODH;ASS1;FTCD
vitamin metabolic process (GO:0006766)	0.00245288	0.0708064	PDXK;PANK1;GSTO1;QPRT;MTHFR;NMNAT2;NADSYN1;ACACB;LMBRD1;BTD;TCN2;FPGS;SLC25A32
positive regulation of lipid catabolic process (GO:0050996)	0.00250101	0.0715993	APOA4;IRS2;APOA5;PLIN5;PNPLA2
ethanolamine-containing compound metabolic process (GO:0042439)	0.00290548	0.0818258	AGPAT6;BCHE;SPTLC1;SAMD8;CHKA;SMPD1;LPCAT3;APOA4;LPIN1;LPIN2
toxin metabolic process (GO:0009404)	0.00290186	0.0818258	AS3MT;DDC;FMO1;FMO2
cellular response to epidermal growth factor stimulus (GO:0071364)	0.00356308	0.0995365	STAT5B;PDPK1;GAREM;SOX9;EGFR
(b) CELLULAR COMPONENT
Term	P	P-adj	Genes
organelle inner membrane (GO:0019866)	9.15005e-11	3.44957e-08	NDUFA12;NDUFA10;ATP5A1;PSEN2;ITPR1;SLC3A1;PHB2;ATP5G1;UQCRH;SAMM50;PTPMT1;FPGS;PDK4;CYC1;SLC25A42;NDUFV2;PRODH;SLC25A22;NDUFV1;SLC25A47;SLC25A46;SUN2;NDUFA5;MDH2;IDH2;DNAJC11;ATP11B;ATP5F1;ATAD3A;COQ7;CLPX;HADHB;SLC25A15;SLC25A39;NDUFS7;CSDE1;SLC25A51;NDUFS2;SFXN1;NDUFS1;SLC25A32;SFXN2;UQCRC2;SLC25A5;SLC25A34;SLC25A33
mitochondrial membrane (GO:0031966)	2.38641e-10	4.49838e-08	NDUFA12;NDUFA10;CISD1;PHB2;ATP5G1;BBC3;AIFM2;FPGS;PDK4;SLC25A42;SLC25A47;BOK;SLC25A46;SH3GLB1;ACSL4;ATP5F1;ATAD3A;CLPX;HADHB;SLC25A15;NDUFS7;CSDE1;SLC25A51;NDUFS2;NDUFS1;UQCRC2;SLC25A5;ATP5A1;PSEN2;SLC3A1;ACACB;UQCRH;SAMM50;PTPMT1;CYC1;NDUFV2;PRODH;SLC25A22;NDUFV1;NDUFA5;MDH2;IDH2;DNAJC11;COQ7;ASS1;SLC25A39;OGDH;SFXN1;SLC25A32;SFXN2;SLC25A34;SLC25A33
mitochondrial inner membrane (GO:0005743)	5.59869e-10	7.03569e-08	NDUFA12;NDUFA10;ATP5A1;PSEN2;SLC3A1;PHB2;ATP5G1;UQCRH;SAMM50;PTPMT1;FPGS;PDK4;SLC25A42;CYC1;PRODH;NDUFV2;SLC25A22;NDUFV1;SLC25A47;SLC25A46;NDUFA5;MDH2;IDH2;DNAJC11;ATP5F1;COQ7;ATAD3A;CLPX;HADHB;SLC25A15;SLC25A39;NDUFS7;CSDE1;SLC25A51;NDUFS2;SFXN1;SLC25A32;NDUFS1;UQCRC2;SFXN2;SLC25A34;SLC25A5;SLC25A33
mitochondrion (GO:0005739)	1.48849e-06	0.00014029	ALDH1L1;CLIC4;FASTKD1;GLDC;NDUFA12;CCBL2;HSPB7;CISD1;PHB2;ATP5G1;TXN2;BBC3;PPP1CC;AS3MT;GM2A;AIFM2;KYNU;FPGS;DBT;PDK4;DACT2;SLC25A42;MLYCD;AASS;COA6;SLC25A47;BOK;SLC25A46;ACOT7;SDS;ENDOG;TANGO2;SECISBP2;ATP5F1;ATAD3A;CLPX;HADHB;POR;BDH2;ACOX1;EHHADH;CRY1;NDUFS2;NDUFS1;UQCRC2;SLC25A5;PLIN5;GRN;URI1;H6PD;GLS2;PET112;ATP5A1;DLST;FITM2;ABHD6;GLRX;PPM1K;MRPL15;SDSL;ACACB;UQCRH;HRSP12;CYP17A1;APOO;BCL2…
extracellular vesicular exosome (GO:0070062)	7.67037e-06	0.000578346	IL1RN;ALDH1L1;PGLYRP2;GALNT16;PROS1;CISD1;ENO1;PHB2;LIPA;PNP;BAIAP2L1;RUSC2;DAG1;PTGDS;SLC39A4;SH3GLB1;SZT2;ACOT7;HGD;ARL15;ARRDC1;ACSL4;ATP1B1;TPST2;BTD;PPA1;BOLA2;UQCRC2;IL6ST;PLA1A;FKBP5;DDX5;SLC22A5;PSMD13;CUL3;TARS;NEDD4L;ABHD6;SDSL;IQGAP2;C2;APOM;MAN2A1;PRKAR2A;C9;PGK1;ASL;PCK1;APOB;RAB6A;ST3GAL1;SPTBN1;HSPA9;GSTM3;TOR1A;GGT6;GOT1;FZD4;IDH2;DNAJC11;PA2G4;CP;GP5;PTPRD;NAT8;TCN2;MAN2B2;FXYD2;…
oxidoreductase complex (GO:1990204)	0.000160059	0.0100571	NDUFA5;NDUFA12;NDUFA10;DLST;UQCRH;NDUFS7;DBT;OGDH;NDUFS2;NDUFS1;UQCRC2;NDUFV2;NDUFV1
mitochondrial matrix (GO:0005759)	0.000281465	0.0151589	AADAT;GLS2;MDH2;ADHFE1;GPT2;IDH2;ATP5A1;DLST;TFB2M;ATP5F1;CLPX;TXN2;BTD;IVD;DBT;FPGS;OGDH;PDK4;MLYCD;ACO2;AASS
very-low-density lipoprotein particle (GO:0034361)	0.000423354	0.0159604	APOO;APOM;LSR;APOA4;APOB;APOA5
triglyceride-rich lipoprotein particle (GO:0034385)	0.000423354	0.0159604	APOO;APOM;APOA4;LSR;APOB;APOA5
plasma lipoprotein particle (GO:0034358)	0.000379299	0.0159604	APOO;APOM;SAA1;SAA2;APOA4;LSR;APOB;APOA5
protein-lipid complex (GO:0032994)	0.000511973	0.0160845	APOO;APOM;SAA1;SAA2;APOA4;LSR;APOB;APOA5
cytosol (GO:0005829)	0.00047385	0.0160845	PANK1;PHAX;IRS2;ENO1;NADSYN1;LGALS4;RGS4;PPP1CC;AS3MT;PNP;BAIAP2L1;TDO2;PPIP5K2;FPGS;PLCE1;CHAC1;MAF1;ACOT7;HGD;CTNNBIP1;CSNK2A2;CSNK1D;SRRM1;CLIP1;POR;PPA1;SDPR;TXNIP;CLOCK;GNE;PFKFB1;ISYNA1;NNMT;PSMD13;PSEN2;NEDD4L;TARS;ADH7;DTX4;SAMSN1;ACACB;ZFP36L1;SULT1A1;PRKAR2A;EIF4EBP1;PGK1;ASL;PCK1;APOB;RAB6A;PPARGC1A;EVI5;SPTBN1;STAT5B;KLHDC3;MGEA5;GSTM3;GSTM1;CHKA;GOT1;MTHFR;DHCR24;PUM1;CIDEC;NET1;HAL;…
low-density lipoprotein particle (GO:0034362)	0.000679591	0.0197081	APOO;APOM;LSR;APOB;APOA5
high-density lipoprotein particle (GO:0034364)	0.00114572	0.0287947	APOO;APOM;SAA1;SAA2;APOA4;APOA5
respiratory chain complex I (GO:0045271)	0.00129843	0.0287947	NDUFA5;NDUFS7;NDUFA12;NDUFA10;NDUFS2;NDUFS1;NDUFV2;NDUFV1
NADH dehydrogenase complex (GO:0030964)	0.00129843	0.0287947	NDUFA5;NDUFS7;NDUFA12;NDUFA10;NDUFS2;NDUFS1;NDUFV2;NDUFV1
mitochondrial respiratory chain complex I (GO:0005747)	0.00129843	0.0287947	NDUFA5;NDUFS7;NDUFA12;NDUFA10;NDUFS2;NDUFS1;NDUFV2;NDUFV1
endoplasmic reticulum membrane (GO:0005789)	0.0014287	0.0299233	AGPAT6;LPGAT1;RETSAT;AGPAT9;INSIG2;PROS1;PSEN2;ITPR1;FITM2;AGPAT2;CYP17A1;AGPAT4;SPTLC1;PTGDS;APOB;SLC37A4;HMOX2;G6PC;DGAT1;SRD5A1;CYP4B1;DHCR24;FMO2;ACSL4;RAB10;DPM1;CYP39A1;NAT8;LPCAT3;LPIN1;LPIN2;FKBP5;PNPLA2
mitochondrial membrane part (GO:0044455)	0.00236485	0.0445775	NDUFA5;NDUFA12;NDUFA10;ATP5A1;ACSL4;ATP5F1;ZFYVE1;ATP5G1;UQCRH;SAMM50;NDUFS7;NDUFS2;NDUFS1;UQCRC2;NDUFV2;NDUFV1
mitochondrial nucleoid (GO:0042645)	0.00224756	0.0445775	HSPA9;HADHB;DBT;TFB2M;SLC25A5;ATAD3A;CLPX
nucleoid (GO:0009295)	0.00286933	0.0515114	HSPA9;HADHB;DBT;TFB2M;SLC25A5;ATAD3A;CLPX
chylomicron (GO:0042627)	0.00374464	0.0641695	LSR;APOA4;APOB;APOA5
trans-Golgi network (GO:0005802)	0.00584285	0.0917814	RAB10;BACE1;POSTN;MON2;ATXN2;RAB30;CNST;WIPI1;CHAC1;NMNAT2;RAB6A;FBXO8
microtubule plus-end (GO:0035371)	0.00572996	0.0917814	CLIP1;DST;CKAP5;MAPRE2
(c) MOLECULAR FUNCTION
Term	P	P-adj	Genes
cofactor binding (GO:0048037)	2.00989e-09	1.50742e-06	DDC;PDXK;H6PD;GLDC;CCBL2;GPT;SDSL;SPTLC1;AIFM2;KYNU;HACL1;PRODH;NDUFV1;ACOT7;SDS;GOT1;AADAT;GPT2;IDH2;FMO1;MTHFR;FMO2;DHCR24;FMO5;HADHB;POR;BDH2;ACOX2;NDUFS7;ACOX1;EHHADH;CTH;IVD;OGDH;CRYL1;NDUFS2
pyridoxal phosphate binding (GO:0030170)	2.48728e-06	0.000932731	PDXK;DDC;SDS;GOT1;GLDC;AADAT;GPT2;CCBL2;GPT;SDSL;SPTLC1;CTH;KYNU
lyase activity (GO:0016829)	2.96384e-05	0.00555721	DDC;SDS;GOT1;GLDC;CCBL2;ENO1;PTPLB;SDSL;FTCD;CYP17A1;HADHB;HAL;UROC1;EHHADH;CTH;CRY1;HACL1;ASL;MLYCD;ACO2;PCK1
coenzyme binding (GO:0050662)	2.33293e-05	0.00555721	ACOT7;H6PD;IDH2;FMO1;MTHFR;FMO2;DHCR24;FMO5;HADHB;POR;BDH2;ACOX2;AIFM2;ACOX1;EHHADH;IVD;OGDH;CRYL1;NDUFS2;HACL1;PRODH;NDUFV1
carbon-nitrogen lyase activity (GO:0016840)	0.000189395	0.0229058	HAL;SDS;ASL;SDSL;FTCD
NADH dehydrogenase (quinone) activity (GO:0050136)	0.000244328	0.0229058	NDUFA5;NDUFS7;NDUFA12;AIFM2;NDUFA10;NDUFS2;NDUFS1;NDUFV2;NDUFV1
NADH dehydrogenase (ubiquinone) activity (GO:0008137)	0.000244328	0.0229058	NDUFA5;NDUFS7;NDUFA12;AIFM2;NDUFA10;NDUFS2;NDUFS1;NDUFV2;NDUFV1
NADH dehydrogenase activity (GO:0003954)	0.000244328	0.0229058	NDUFA5;NDUFS7;NDUFA12;AIFM2;NDUFA10;NDUFS2;NDUFS1;NDUFV2;NDUFV1
lysophosphatidic acid acyltransferase activity (GO:0042171)	0.000365845	0.0304871	SH3GLB1;AGPAT6;AGPAT9;AGPAT2;AGPAT4
flavin adenine dinucleotide binding (GO:0050660)	0.000435786	0.032684	POR;ACOX2;AIFM2;ACOX1;IVD;MTHFR;FMO1;FMO2;DHCR24;PRODH;FMO5
lysophospholipid acyltransferase activity (GO:0071617)	0.000644526	0.043945	SH3GLB1;AGPAT6;AGPAT9;AGPAT2;AGPAT4
glucocorticoid receptor binding (GO:0035259)	0.000871988	0.0544992	STAT5B;CEBPB;STAT3;NRIP1
nuclear hormone receptor binding (GO:0035257)	0.000977295	0.0563824	STAT5B;DDX5;CEBPB;VDR;STAT3;NCOA4;JMJD1C;WIPI1;PHB2;NCOR1;NUP62;NRIP1;CRY1;TACC2;PPARGC1A
acylglycerol O-acyltransferase activity (GO:0016411)	0.00132538	0.067303	AGPAT6;DGAT1;AGPAT9;AGPAT2;AGPAT4
oxidoreductase activity, acting on NAD(P)H, quinone or similar compound as acceptor (GO:0016655)	0.00134606	0.067303	NDUFA5;NDUFS7;NDUFA12;AIFM2;NDUFA10;NDUFS2;NDUFS1;NDUFV2;NDUFV1
alcohol binding (GO:0043178)	0.00171579	0.0804276	DPM1;BCHE;ADAP2;CHKA;VDR;RORC;ANXA6;RORA;APOA4;ADH7;APOA5
organic acid transmembrane transporter activity (GO:0005342)	0.0018355	0.0809779	SLC22A12;SLC25A15;SLC16A1;SLC22A5;SLC6A9;SLCO2A1;SLC1A2;SLC3A1;SERINC3;SLC25A22;SLC7A2;SLC16A5
1-acylglycerol-3-phosphate O-acyltransferase activity (GO:0003841)	0.00219109	0.0912953	AGPAT6;AGPAT9;AGPAT2;AGPAT4

## Sheet: Supplementary Table 3
GO ANALYSES OF UPREGULATED GENES
(a) BIOLOGICAL PROCESS
Term	P	Fdr	Genes
response to endoplasmic reticulum stress (GO:0034976)	1.56467e-16	5.5045e-13	GSK3B;VCP;DERL3;UBA5;SEL1L;DERL1;CXXC1;DERL2;HSP90B1;HERPUD1;UFL1;SERP1;CCND1;LMNA;DNAJB9;SSR1;PDILT;TXNDC5;PDIA3;HSPA5;EDEM1;ATG10;SYVN1;EIF2AK2;PDIA6;PDIA4;DNAJC3;UFM1;DDIT3;DNAJB11;SELK;SRPRB;ANKS4B;HYOU1;PREB;CALR;VIMP;NFE2L2;ATF4
ER-nucleus signaling pathway (GO:0006984)	6.95536e-14	1.22345e-10	GSK3B;VCP;DERL3;DERL1;CXXC1;DERL2;HSP90B1;HERPUD1;SERP1;CCND1;LMNA;DNAJB9;SSR1;HSPA5;EDEM1;ATG10;SYVN1;EIF2AK2;PDIA6;DNAJC3;DDIT3;DNAJB11;SRPRB;HYOU1;PREB;CALR;VIMP;NFE2L2;ATF4
endoplasmic reticulum unfolded protein response (GO:0030968)	1.79167e-13	2.10104e-10	VCP;DERL3;DERL1;CXXC1;DERL2;HSP90B1;HERPUD1;SERP1;CCND1;LMNA;DNAJB9;SSR1;HSPA5;EDEM1;SYVN1;EIF2AK2;PDIA6;DNAJC3;DDIT3;DNAJB11;SRPRB;HYOU1;PREB;CALR;VIMP;NFE2L2;ATF4
response to unfolded protein (GO:0006986)	3.42689e-13	2.54431e-10	VCP;DERL3;DERL1;CXXC1;DERL2;HSP90B1;HERPUD1;DNAJB1;SERP1;CCND1;DNAJB4;LMNA;DNAJB9;SSR1;HSPA8;HSPA5;EDEM1;SYVN1;EIF2AK2;PDIA6;MANF;DNAJA1;DNAJC3;DDIT3;DNAJB11;SRPRB;HYOU1;PREB;CALR;VIMP;NFE2L2;HSPA1A;ATF4
cellular response to unfolded protein (GO:0034620)	3.61613e-13	2.54431e-10	VCP;DERL3;CXXC1;DERL1;DERL2;HSP90B1;HERPUD1;SERP1;CCND1;LMNA;DNAJB9;SSR1;HSPA5;EDEM1;SYVN1;EIF2AK2;PDIA6;DNAJC3;DDIT3;DNAJB11;SRPRB;HYOU1;PREB;CALR;VIMP;NFE2L2;ATF4
response to topologically incorrect protein (GO:0035966)	1.34156e-12	6.88308e-10	VCP;DERL3;DERL1;CXXC1;DERL2;HSP90B1;HERPUD1;DNAJB1;SERP1;CCND1;DNAJB4;LMNA;DNAJB9;SSR1;HSPA8;HSPA5;EDEM1;SYVN1;EIF2AK2;PDIA6;MANF;DNAJA1;DNAJC3;DDIT3;DNAJB11;SRPRB;HYOU1;PREB;CALR;VIMP;NFE2L2;HSPA1A;ATF4
cellular response to topologically incorrect protein (GO:0035967)	1.36957e-12	6.88308e-10	VCP;DERL3;DERL1;CXXC1;DERL2;HSP90B1;HERPUD1;SERP1;CCND1;LMNA;DNAJB9;SSR1;HSPA5;EDEM1;SYVN1;EIF2AK2;PDIA6;DNAJC3;DDIT3;DNAJB11;SRPRB;HYOU1;PREB;CALR;VIMP;NFE2L2;ATF4
protein N-linked glycosylation via asparagine (GO:0018279)	3.98311e-10	1.75157e-07	PDIA3;ST6GAL1;VCP;EDEM1;DERL3;RPN1;SRD5A3;ALG2;SYVN1;UAP1;ALG12;MAGT1;DHDDS;GMPPB;DPM2;OSTC;CANX;GMPPA;STT3A;ST3GAL4;MLEC;GNPNAT1;PREB;CALR
peptidyl-asparagine modification (GO:0018196)	4.76565e-10	1.86284e-07	PDIA3;ST6GAL1;VCP;EDEM1;DERL3;RPN1;SRD5A3;SYVN1;ALG2;ALG12;UAP1;MAGT1;DHDDS;GMPPB;DPM2;OSTC;CANX;GMPPA;ST3GAL4;STT3A;MLEC;GNPNAT1;PREB;CALR
gene expression (GO:0010467)	1.25272e-09	4.40708e-07	CARS;SRP19;TRAM1;CCNT1;YWHAB;UBE2D3;UBE2D1;HNRNPR;EDC3;MED17;NR3C2;XPO1;PAPOLA;SEC61B;NELFCD;EIF2B1;PARP1;SSR2;SSR3;GTF3A;SRP9;PSMA5;PRPF4;PPM1A;PSMA2;HNRNPH1;MED20;SRSF2;SRSF3;PPARG;CARS2;SRSF7;NOTCH2;SF3B5;PSMD14;RPN1;CSTF2;EXOSC7;MED31;UBC;SSR1;POLR2G;POLR2I;SEC11C;SF3A3;HSPA8;HNRNPA3;FUS;ALYREF;NR1D2;ESRRG;NR1D1;SRP68;GTF2H4;LSM3;SPCS3;SPCS2;CNOT6;CDK7;SPCS1;PSMC6;LSM6;PHF5A;HNRNPK;HNRNPD;SRP…
protein N-linked glycosylation (GO:0006487)	1.58368e-09	5.06489e-07	PDIA3;ST6GAL1;VCP;EDEM1;DERL3;RPN1;SRD5A3;ALG2;SYVN1;ALG12;UAP1;MAGT1;DHDDS;GMPPB;DPM2;OSTC;CANX;GMPPA;STT3A;ST3GAL4;MLEC;GNPNAT1;PREB;CALR
activation of signaling protein activity involved in unfolded protein response (GO:0006987)	2.50416e-09	7.34135e-07	HSPA5;EDEM1;SYVN1;CXXC1;PDIA6;HSP90B1;HERPUD1;DNAJC3;SERP1;DDIT3;DNAJB11;LMNA;DNAJB9;SSR1;SRPRB;PREB;HYOU1;CALR;ATF4
positive regulation of nuclease activity (GO:0032075)	3.83587e-09	1.03804e-06	HSPA5;EDEM1;SYVN1;CXXC1;PDIA6;HSP90B1;HERPUD1;DNAJC3;SERP1;DDIT3;DNAJB11;LMNA;DNAJB9;SSR1;SRPRB;HYOU1;PREB;CALR;ATF4
regulation of nuclease activity (GO:0032069)	1.27595e-08	3.20628e-06	HSPA5;EDEM1;SYVN1;CXXC1;PDIA6;HSP90B1;HERPUD1;DNAJC3;SERP1;DDIT3;DNAJB11;LMNA;DNAJB9;SSR1;SRPRB;HYOU1;PREB;CALR;ATF4
protein folding (GO:0006457)	7.00593e-07	0.000164312	TOR2A;ERO1LB;HSPA14;ACTB;HSP90B1;DNAJB1;BAG3;DNAJB4;MLEC;PDILT;TXNDC5;NKTR;MESDC2;PDIA3;HSPA8;PPIL2;EDEM1;ALG12;TBCB;PDIA6;TUBA4A;PDIA4;DNAJA1;CANX;DNAJB11;PDCL;CALR;PPIL3;PPIB;HSPA1A
post-translational protein modification (GO:0043687)	8.55176e-07	0.000188032	PGAP1;RPN1;UAP1;MAGT1;GMPPB;SUMO3;GMPPA;ST3GAL4;MLEC;GNPNAT1;VKORC1;PDIA3;ST6GAL1;GALNT4;UBE2I;EDEM1;GALNT1;SRD5A3;C1GALT1;ALG2;ALG12;DHDDS;DPM2;PIGA;CANX;STT3A;UBA2;PREB;CALR
macromolecule glycosylation (GO:0043413)	1.04662e-06	0.000204557	VCP;DERL3;RPN1;UAP1;MAGT1;GMPPB;SERP1;GMPPA;ST3GAL4;MLEC;GNPNAT1;PDIA3;NUS1;PARP3;ST6GAL1;GALNT4;PARP1;EDEM1;GALNT1;COG3;SRD5A3;C1GALT1;ALG2;SYVN1;ALG12;DHDDS;DPM2;OSTC;CANX;STT3A;PREB;CALR;OGT
protein glycosylation (GO:0006486)	1.04662e-06	0.000204557	VCP;DERL3;RPN1;UAP1;MAGT1;GMPPB;SERP1;GMPPA;ST3GAL4;MLEC;GNPNAT1;PDIA3;NUS1;PARP3;ST6GAL1;GALNT4;PARP1;EDEM1;GALNT1;COG3;SRD5A3;C1GALT1;ALG2;SYVN1;ALG12;DHDDS;DPM2;OSTC;CANX;STT3A;PREB;CALR;OGT
glycosylation (GO:0070085)	2.03612e-06	0.000377005	VCP;DERL3;RPN1;UAP1;MAGT1;GMPPB;SERP1;GMPPA;ST3GAL4;MLEC;GNPNAT1;PDIA3;NUS1;PARP3;ST6GAL1;GALNT4;PARP1;EDEM1;GALNT1;COG3;SRD5A3;C1GALT1;ALG2;SYVN1;ALG12;DHDDS;DPM2;OSTC;CANX;STT3A;PREB;CALR;OGT
proteasomal protein catabolic process (GO:0010498)	2.65259e-06	0.000466591	VCP;PSMD14;DERL3;UBE2D3;DERL1;UBE2D1;DERL2;HSP90B1;FZR1;UBC;SPOP;DNAJB9;SEC61B;TBL1X;BUB3;UBE2I;HSPA5;EDEM1;SYVN1;NR1D1;PSMA5;PSMC6;PSMA2;DDIT3;ERCC8;VIMP;ANAPC2;NFE2L2
protein catabolic process (GO:0030163)	3.9403e-06	0.000660093	VCP;PSMD14;DERL3;UBE2D3;DERL1;UBE2D1;HTRA2;DERL2;HSP90B1;FZR1;GPC1;UBC;SPOP;DNAJB9;LONP2;SEC61B;TBL1X;BUB3;LDLR;UBE2I;HSPA5;EDEM1;SYVN1;NR1D1;PSMA5;PSMC6;PSMA2;DDIT3;ERCC8;VIMP;ANAPC2;NFE2L2
proteasome-mediated ubiquitin-dependent protein catabolic process (GO:0043161)	4.18284e-06	0.000668874	VCP;PSMD14;DERL3;UBE2D3;DERL1;UBE2D1;DERL2;HSP90B1;FZR1;UBC;SPOP;DNAJB9;BUB3;SEC61B;TBL1X;UBE2I;HSPA5;EDEM1;SYVN1;PSMA5;PSMC6;PSMA2;DDIT3;ERCC8;VIMP;NFE2L2;ANAPC2
mRNA processing (GO:0006397)	4.70698e-06	0.000719964	SF3B5;KHDRBS1;DDX46;POP4;CSTF2;CSTF2T;HNRNPR;TSEN2;PDCD11;PPP1R8;PAPOLA;POLR2G;POLR2I;SF3A3;HSPA8;HNRNPA3;APOBEC2;WTAP;FUS;ALYREF;PRPF4B;THOC3;GTF2H4;LSM3;WDR33;JMJD6;PRPF4;PRPF39;CNOT6;CDK7;PHF5A;HNRNPK;LSM6;HNRNPH1;PRPF3;SRSF2;HNRNPD;SRSF3;PPIL3;CNOT8;SRSF7
ER-associated ubiquitin-dependent protein catabolic process (GO:0030433)	7.19841e-06	0.00105517	VCP;HSPA5;DERL3;EDEM1;DERL1;SYVN1;DNAJB9;DERL2;SEC61B;VIMP;HSP90B1
proteolysis involved in cellular protein catabolic process (GO:0051603)	7.55642e-06	0.00106334	USP36;VCP;PSMD14;UBA6;DERL3;UBE2D3;DERL1;UBE2D1;DERL2;OMA1;UBR1;USP18;HSP90B1;HERPUD1;FZR1;UBC;SPOP;CAPN2;DNAJB9;LONP2;SEC61B;TBL1X;BUB3;UBE2I;HSPA5;EDEM1;SYVN1;NR1D1;DNAJC3;PSMA5;RNF168;PSMC6;PSMA2;DDIT3;UBA2;ERCC8;CACUL1;VIMP;ANAPC2;NFE2L2
protein localization to organelle (GO:0033365)	9.94206e-06	0.00134524	RPAIN;SRP19;NRP1;GSK3B;TRAM1;RPN1;GCC2;PIK3R1;SEC61A1;HHEX;XPO1;SUMO3;LMNA;SSR1;LONP2;SEC61B;SEC62;BID;KPNA2;SEC63;SEC11C;PDIA3;PARP3;SSR2;SSR3;COG3;TIMM22;SRP68;SRP9;DNAJA1;SPCS3;SPCS2;MCM3AP;SPCS1;TOMM70A;CHMP4B;SRPRB;PHIP;CALR;LAMTOR5
protein targeting to ER (GO:0045047)	1.4477e-05	0.0018863	SRP19;TRAM1;SSR2;RPN1;SSR3;SRP68;SRP9;SPCS3;SEC61A1;SPCS2;SPCS1;SRPRB;CHMP4B;SSR1;SEC61B;SEC62;SEC63;SEC11C
establishment of protein localization to endoplasmic reticulum (GO:0072599)	2.21253e-05	0.00277989	SRP19;TRAM1;SSR2;RPN1;SSR3;SRP68;SRP9;SPCS3;SEC61A1;SPCS2;SPCS1;SRPRB;CHMP4B;SSR1;SEC61B;SEC62;SEC63;SEC11C
establishment of protein localization to membrane (GO:0090150)	2.55989e-05	0.00310541	RTP4;SRP19;TRAM1;COX18;RPN1;GCC2;SEC61A1;TMED2;SSR1;SEC61B;SEC62;BID;SEC63;SEC11C;SSR2;SSR3;TIMM22;ANK3;SRP68;PDZK1;SRP9;SPCS3;SPCS2;SPCS1;CHMP4B;SRPRB;BLZF1
protein localization to endoplasmic reticulum (GO:0070972)	3.00414e-05	0.00352285	SRP19;TRAM1;SSR2;RPN1;SSR3;SRP68;SRP9;SPCS3;SEC61A1;SPCS2;SPCS1;SRPRB;CHMP4B;SSR1;SEC61B;SEC62;SEC63;SEC11C
protein targeting to membrane (GO:0006612)	3.611e-05	0.00409791	RTP4;SRP19;TRAM1;SSR2;RPN1;SSR3;SRP68;ANK3;SRP9;SPCS3;SEC61A1;SPCS2;SPCS1;CHMP4B;SRPRB;TMED2;SSR1;SEC61B;SEC62;SEC63;SEC11C
establishment of protein localization to organelle (GO:0072594)	4.22726e-05	0.00457151	RPAIN;SRP19;TRAM1;COX18;RPN1;GCC2;PIK3R1;SEC61A1;LMNA;LONP2;SSR1;SEC61B;KPNA2;SEC62;BID;SEC63;SEC11C;PDIA3;SSR2;SSR3;TIMM22;SRP68;SRP9;SPCS3;SPCS2;MCM3AP;SPCS1;TOMM70A;SRPRB;CHMP4B;PHIP
cotranslational protein targeting to membrane (GO:0006613)	4.28823e-05	0.00457151	SRP19;TRAM1;SSR2;RPN1;SSR3;SRP68;SRP9;SPCS3;SEC61A1;SPCS2;SPCS1;SRPRB;SSR1;SEC61B;SEC62;SEC63;SEC11C
mRNA splicing, via spliceosome (GO:0000398)	7.00828e-05	0.00704432	SF3A3;SF3B5;HNRNPA3;FUS;ALYREF;CSTF2;PRPF4B;HNRNPR;LSM3;PRPF4;PHF5A;HNRNPK;HNRNPH1;PRPF3;SRSF2;HNRNPD;PAPOLA;SRSF3;POLR2G;PPIL3;POLR2I;SRSF7
RNA splicing, via transesterification reactions with bulged adenosine as nucleophile (GO:0000377)	7.00828e-05	0.00704432	SF3A3;SF3B5;HNRNPA3;FUS;ALYREF;CSTF2;PRPF4B;HNRNPR;LSM3;PRPF4;PHF5A;HNRNPK;HNRNPH1;PRPF3;SRSF2;HNRNPD;PAPOLA;SRSF3;POLR2G;PPIL3;POLR2I;SRSF7
protein targeting (GO:0006605)	7.3462e-05	0.00717887	RTP4;YWHAE;SRP19;TRAM1;YWHAB;RPN1;GCC2;SEC61A1;TMED2;LONP2;SSR1;SEC61B;SEC62;BID;SEC63;SEC11C;SSR2;SSR3;TIMM22;SRP68;ANK3;SRP9;SPCS3;SPCS2;SPCS1;GIPC1;TOMM70A;SRPRB;CHMP4B
modification-dependent protein catabolic process (GO:0019941)	8.85076e-05	0.00819394	USP36;VCP;PSMD14;UBA6;DERL3;UBE2D3;DERL1;UBE2D1;DERL2;UBR1;USP18;HSP90B1;HERPUD1;FZR1;UBC;SPOP;DNAJB9;SEC61B;TBL1X;BUB3;UBE2I;HSPA5;EDEM1;SYVN1;PSMA5;RNF168;PSMC6;PSMA2;DDIT3;UBA2;ERCC8;CACUL1;VIMP;ANAPC2;NFE2L2
dolichol-linked oligosaccharide biosynthetic process (GO:0006488)	8.84369e-05	0.00819394	GMPPB;DPM2;SRD5A3;GMPPA;ALG2;GNPNAT1;UAP1;ALG12;DHDDS
nucleotide transport (GO:0006862)	9.99986e-05	0.00902039	GJA1;GJB1;SLC35A3;SLC35B4;SLC35D1;SLC35B1;SLC35A5
negative regulation of protein modification by small protein conjugation or removal (GO:1903321)	0.000102593	0.00902306	CCDC23;PSMD14;CAV1;UBE2D1;PSMA5;PER2;DNAJA1;UFL1;FZR1;PSMC6;PSMA2;UBC;BUB3;TRIM21;OGT;HSPA1A;ANAPC2
modification-dependent macromolecule catabolic process (GO:0043632)	0.000107872	0.00925598	USP36;VCP;PSMD14;UBA6;DERL3;UBE2D3;DERL1;UBE2D1;DERL2;UBR1;USP18;HSP90B1;HERPUD1;FZR1;UBC;SPOP;DNAJB9;SEC61B;TBL1X;BUB3;UBE2I;HSPA5;EDEM1;SYVN1;PSMA5;RNF168;PSMC6;PSMA2;DDIT3;UBA2;ERCC8;CACUL1;VIMP;ANAPC2;NFE2L2
SRP-dependent cotranslational protein targeting to membrane (GO:0006614)	0.00011151	0.00934027	SRP19;TRAM1;SSR2;RPN1;SSR3;SRP68;SRP9;SPCS3;SEC61A1;SPCS2;SPCS1;SRPRB;SSR1;SEC61B;SEC63;SEC11C
ubiquitin-dependent protein catabolic process (GO:0006511)	0.000119282	0.00953716	USP36;VCP;PSMD14;UBA6;DERL3;UBE2D3;DERL1;UBE2D1;DERL2;UBR1;USP18;HSP90B1;HERPUD1;FZR1;UBC;SPOP;DNAJB9;BUB3;SEC61B;TBL1X;UBE2I;HSPA5;EDEM1;SYVN1;PSMA5;RNF168;PSMC6;PSMA2;DDIT3;ERCC8;CACUL1;VIMP;ANAPC2;NFE2L2
RNA splicing, via transesterification reactions (GO:0000375)	0.000117126	0.00953716	SF3A3;SF3B5;HNRNPA3;FUS;ALYREF;CSTF2;PRPF4B;HNRNPR;LSM3;PRPF4;PHF5A;HNRNPK;HNRNPH1;PRPF3;SRSF2;PAPOLA;HNRNPD;SRSF3;POLR2G;PPIL3;POLR2I;SRSF7
RNA splicing (GO:0008380)	0.000136344	0.0106591	SF3B5;DDX46;CSTF2;HNRNPR;TSEN2;PPP1R8;PAPOLA;POLR2G;POLR2I;SF3A3;HSPA8;HNRNPA3;WTAP;FUS;ALYREF;PRPF4B;THOC3;LSM3;JMJD6;PRPF4;PRPF39;PHF5A;HNRNPK;LSM6;HNRNPH1;PRPF3;SRSF2;HNRNPD;SRSF3;PPIL3;SRSF7
negative regulation of protein ubiquitination (GO:0031397)	0.000178263	0.0136333	PSMD14;CCDC23;CAV1;UBE2D1;PER2;DNAJA1;PSMA5;UFL1;FZR1;PSMC6;PSMA2;UBC;BUB3;OGT;ANAPC2;HSPA1A
regulation of cellular ketone metabolic process (GO:0010565)	0.000196344	0.0146965	SREBF1;ABCD2;PRKAB2;SLC35B4;PSMD14;CAV1;MID1IP1;NR1D1;CYP7A1;OAZ1;ARPP19;GCK;AZIN1;PSMA5;PSMC6;PSMA2;DUOXA2;LONP2;PPARG;OGT;VIMP
organophosphate ester transport (GO:0015748)	0.000271725	0.0199151	GJA1;GJB1;SLC35A3;SLC35B4;SLC35D1;ATP8B1;SLC35B1;PITPNA;ATP11C;LDLR;SLC35A5;PITPNC1
nucleotide-sugar biosynthetic process (GO:0009226)	0.000294685	0.0211572	GMPPB;UGP2;SLC35D1;GMPPA;GNPNAT1;UAP1
regulation of protein modification by small protein conjugation or removal (GO:1903320)	0.000339194	0.0236733	VCP;HSPA5;PSMD14;CCDC23;RIPK2;CAV1;PTEN;UBE2D1;PIAS1;HERPUD1;PER2;DNAJA1;PSMA5;UFL1;FZR1;PSMC6;PSMA2;SUMO3;UBC;BUB3;TRIM21;OGT;ANAPC2;HSPA1A
ER overload response (GO:0006983)	0.000343189	0.0236733	GSK3B;HSPA5;DDIT3;ATG10;VIMP
Golgi vesicle transport (GO:0048193)	0.000387389	0.0262084	RAB2A;HSPA8;TMED9;VCP;STX17;SORT1;COG3;USO1;GCC2;ANK3;COPZ1;ARCN1;SCAMP2;SCFD1;LMAN2;TMED2;PREB;GOPC;SEC23B;BLZF1;TXNDC5;SH3D19
protein localization to membrane (GO:0072657)	0.000431725	0.0286568	RTP4;SRP19;TRAM1;PLEKHF1;RPN1;GCC2;SEC61A1;TMED2;SSR1;SEC61B;SEC62;SEC63;SEC11C;PPIL2;SSR2;SSR3;TIMM22;SRP68;ANK3;SRP9;SPCS3;SPCS2;SPCS1;SRPRB;CHMP4B;FERMT2;BLZF1
glycogen biosynthetic process (GO:0005978)	0.000723375	0.0462697	PER2;UGP2;AGL;PHKG2;UBC;NR1D1;GCK
glucan biosynthetic process (GO:0009250)	0.000723375	0.0462697	PER2;UGP2;AGL;PHKG2;UBC;NR1D1;GCK
transcription initiation from RNA polymerase II promoter (GO:0006367)	0.000861335	0.053161	NOTCH2;CCNT1;PARP1;UBE2D3;UBE2D1;ESRRG;NR1D2;NR1D1;GTF2H4;MED17;NR3C2;PPM1A;CDK7;MED20;MED31;UBC;PPARG;POLR2G;TAF5;POLR2I
glycogen metabolic process (GO:0005977)	0.000849081	0.053161	PER2;PPP1R2;GSK3B;UGP2;AGL;UBC;PHKG2;NR1D1;PHKA2;GCK
glucan metabolic process (GO:0044042)	0.000952214	0.0567778	PER2;GSK3B;PPP1R2;UGP2;AGL;PHKG2;UBC;NR1D1;PHKA2;GCK
cellular glucan metabolic process (GO:0006073)	0.000952214	0.0567778	PER2;PPP1R2;GSK3B;UGP2;AGL;PHKG2;UBC;NR1D1;PHKA2;GCK
nuclear-transcribed mRNA catabolic process, exonucleolytic (GO:0000291)	0.00121037	0.0698049	EXOSC7;CNOT6;LSM6;POLR2G;CNOT8;LSM3;EDC3
nucleotide-sugar metabolic process (GO:0009225)	0.00121037	0.0698049	GMPPB;UGP2;SLC35A3;SLC35D1;GMPPA;GNPNAT1;UAP1
negative regulation of cell cycle (GO:0045786)	0.00149891	0.0837011	NOTCH2;KANK2;KHDRBS1;CDC123;PSMD14;HPGD;NPR2;PTEN;RPS27L;UBE2D1;HTRA2;ETS1;TBRG1;HHEX;CCND1;UBC;WDR6;BUB3;PRKAB2;NR2F2;UHMK1;PSMA5;PPM1A;CDK7;PSMC6;LATS2;NME6;PSMA2;ZFYVE19;DDIT3;CCNG1;PDCD4;CALR;FGFR2;ANAPC2
single-organism cellular localization (GO:1902580)	0.00149144	0.0837011	RPAIN;RTP4;SRP19;TRAM1;PLEKHF1;RPN1;GCC2;PIK3R1;MTM1;SEC61A1;LMNA;LONP2;TMED2;SSR1;KIF1B;SEC61B;KPNA2;SEC62;BID;SEC11C;SEC63;PDIA3;PPIL2;SSR2;SSR3;TIMM22;SRP68;ANK3;SRP9;SPCS3;SPCS2;MCM3AP;SPCS1;TOMM70A;SRPRB;CHMP4B;PHIP;BLZF1;FERMT2
regulation of protein ubiquitination (GO:0031396)	0.00156805	0.0861938	HSPA5;PSMD14;CCDC23;RIPK2;CAV1;PTEN;UBE2D1;HERPUD1;PER2;DNAJA1;PSMA5;UFL1;FZR1;PSMC6;PSMA2;SUMO3;UBC;BUB3;OGT;ANAPC2;HSPA1A
(b) CELLULAR COMPONENT
Term	P	P-adj	Genes
endoplasmic reticulum membrane (GO:0005789)	4.38574e-09	2.01305e-06	ANKLE2;PGAP1;MAGT1;HERPUD1;GJA1;SERP1;DUOXA2;VKORC1;SREBF1;DGAT2;ALG2;ALG12;LSS;PDIA6;DHDDS;DPM2;CYP2U1;SLC9A6;PIGA;CANX;PREB;NOTCH2;VCP;STX17;SLC35D1;RPN1;HTRA2;FITM1;CYP7A1;HSP90B1;DNAJB9;SSR1;MLEC;SC5D;FDFT1;SEC11C;NUS1;HSD3B7;HSPA5;HSD3B2;EDEM1;SRD5A3;SLC33A1;SYVN1;ORMDL1;SPCS3;SPCS2;SPCS1;GJB1;SELK;STT3A;SRPRB;ANKS4B
nucleoplasm (GO:0005654)	1.43588e-08	3.29534e-06	CCNT1;CHD9;UBE2D3;UBE2D1;MCM10;HNRNPR;ETS1;ACTB;MED17;NR3C2;XPO1;CCND1;CASP6;SUMO3;ENSA;PAPOLA;NELFCD;KPNA2;SREBF1;PRKAB2;TLE1;PARP1;H2AFX;ACTL6A;GTF3A;MSL2;LIG3;DDB2;PIAS1;JMJD6;PSMA5;PRPF4;PPM1A;PSMA2;HNRNPH1;DKC1;NUP50;MORF4L2;DDIT3;MED20;SRSF2;SRSF3;PPARG;SRSF7;IRF9;ANAPC2;ATF4;NOTCH2;SF3B5;PSMD14;CSTF2;CXXC1;ARPP19;FZR1;RBBP4;LMNA;UBC;MED31;POLD2;UTP20;POLR2G;TBL1X;POLR2I;SF3A3;CBX8;HNRNPA3;…
integral component of endoplasmic reticulum membrane (GO:0030176)	2.85095e-05	0.00330027	ANKLE2;DGAT2;HSPA5;EDEM1;DERL3;SSR3;DERL1;FITM1;DERL2;RRBP1;DPM2;SEC61A1;SPCS1;CANX;CALR;VIMP
nucleolus (GO:0005730)	3.59506e-05	0.00330027	SRP19;CCNT1;HNRNPR;AHR;TSEN2;ETS1;CCND1;PAPOLA;DPF2;KPNA2;TRIM21;TLE1;SLC30A5;COG3;NSMCE1;MRPS18B;PRPF4B;ZBTB33;JMJD6;SCAMP2;PRPF4;DKC1;PRKD3;PRPF3;MORF4L2;SRSF7;BLZF1;CGGBP1;KHDRBS1;NECAB1;VCP;PFKFB3;CSTF2;ATXN7;HLTF;UTP20;CBX8;ZBTB18;ACBD5;SNAPIN;HOMER2;PNO1;XRCC5;FUS;TRIP4;TBCB;NR1D2;NMI;COPS4;HNRNPK;BHLHE40;HNRNPD;INTS6;OGT;FGFR2;FERMT2;RPAIN;USP36;DDX46;PTEN;DPY30;MCM10;PPP6R3;SH3BGRL2;IKBKE…
cytosol (GO:0005829)	3.4101e-05	0.00330027	CARS;SRP19;PANK2;WWC1;WIPF3;UBE2D3;DIXDC1;UBE2D1;IFI35;IFIT1;ACTB;EDC3;ACTG1;NFU1;GJA1;CCND1;PPAT;CAPN2;PRKACA;KPNA2;TRIM21;MAP3K7;TGM2;PRKAB2;TLE1;FNDC3A;PHKA2;TUBA4A;HMBS;GPD1;CHMP4B;CARS2;ANAPC2;VCP;PFKFB3;PSMD14;UBA6;UBA5;SHMT1;HTRA2;UAP1;PIK3R1;OAZ1;KALRN;MTMR6;HSP90B1;MTM1;RAP1B;PRDX2;ADH4;PDCD11;BAG3;CALD1;UBC;SRGAP2;ATP6V1C1;GSTM4;HSPA8;XRCC5;ALYREF;EIF2AK2;ARHGAP26;LSM3;AZIN1;GRHPR;CNOT6…
endoplasmic reticulum-Golgi intermediate compartment (GO:0005793)	0.000187737	0.0143619	GJB2;TMED9;HSPA5;STX17;LMAN2;TMED3;TMED2;GNPNAT1;TMED7;PDIA6
integral component of organelle membrane (GO:0031301)	0.000751706	0.0492904	ANKLE2;ST6GAL1;DGAT2;HSPA5;EDEM1;DERL3;COX18;SSR3;DERL1;FITM1;DERL2;RRBP1;PPOX;BET1L;DPM2;SEC61A1;SPCS1;CANX;ST3GAL4;CALR;BID;VIMP
late endosome (GO:0005770)	0.000985671	0.0565529	SLC31A1;VPS4B;DERL1;DERL2;TMEM192;IGF2R;MTM1;RAP1B;GJA1;ATP7B;SLC9A6;DDIT3;GNPNAT1;LDLR
anchoring junction (GO:0070161)	0.00116467	0.0572763	YWHAE;NRP1;YWHAB;ARPC5L;RND3;ACTB;HSP90B1;CNN3;CDC42;LIMA1;GJA1;GNA12;CAPN2;TGM2;DSP;PDIA3;HSPA8;HSPA5;CAV1;SORBS1;IGF2R;MTSS1;PPFIBP1;HNRNPK;PPAP2B;CAT;NOX4;HYOU1;DSG2;CALR;PPIB;PVRL3;EBAG9;FERMT2;HSPA1A
adherens junction (GO:0005912)	0.00126046	0.0572763	YWHAE;NRP1;YWHAB;ARPC5L;RND3;ACTB;HSP90B1;CNN3;CDC42;LIMA1;GJA1;GNA12;CAPN2;TGM2;DSP;PDIA3;HSPA8;HSPA5;CAV1;SORBS1;IGF2R;MTSS1;PPFIBP1;HNRNPK;PPAP2B;CAT;NOX4;HYOU1;CALR;PPIB;PVRL3;EBAG9;FERMT2;HSPA1A
spliceosomal complex (GO:0005681)	0.00137263	0.0572763	SF3A3;HSPA8;SF3B5;HNRNPA3;ALYREF;PRPF4B;HNRNPR;LSM3;PRPF4;PHF5A;HNRNPK;LSM6;HNRNPH1;PRPF3;PPP1R8;SRSF2;PPIL3
cell-substrate adherens junction (GO:0005924)	0.00244212	0.0932537	YWHAE;NRP1;YWHAB;ARPC5L;RND3;ACTB;HSP90B1;CNN3;CDC42;LIMA1;GJA1;GNA12;CAPN2;TGM2;PDIA3;HSPA8;HSPA5;CAV1;SORBS1;IGF2R;PPFIBP1;HNRNPK;CAT;NOX4;HYOU1;CALR;PPIB;EBAG9;FERMT2;HSPA1A
cell-substrate junction (GO:0030055)	0.00284434	0.0932537	YWHAE;NRP1;YWHAB;ARPC5L;RND3;ACTB;CNN3;HSP90B1;CDC42;LIMA1;GJA1;GNA12;CAPN2;TGM2;PDIA3;HSPA8;HSPA5;CAV1;SORBS1;IGF2R;PPFIBP1;HNRNPK;CAT;NOX4;HYOU1;CALR;PPIB;EBAG9;FERMT2;HSPA1A
oligosaccharyltransferase complex (GO:0008250)	0.00274353	0.0932537	OSTC;RPN1;STT3A;MAGT1
focal adhesion (GO:0005925)	0.0035839	0.0967841	YWHAE;NRP1;YWHAB;ARPC5L;RND3;ACTB;HSP90B1;CNN3;CDC42;LIMA1;GJA1;GNA12;CAPN2;TGM2;PDIA3;HSPA8;HSPA5;CAV1;IGF2R;PPFIBP1;HNRNPK;CAT;NOX4;HYOU1;CALR;PPIB;EBAG9;FERMT2;HSPA1A
nuclear body (GO:0016604)	0.00339124	0.0967841	RPAIN;UBE2I;USPL1;WTAP;MBD1;CSTF2;CXXC1;HIPK2;PIAS1;PRPF4;PHF5A;SUMO3;PRPF3;APEX1;PPP1R8;SPOP;SRSF2;SRSF3;IKBKE;HSPA1A
Golgi membrane (GO:0000139)	0.00421717	0.0967841	ARF3;NOTCH2;SLC35B4;USO1;CDC42;GJA1;ATP7B;ST3GAL4;TMED2;SLC35A5;RAB2A;SREBF1;ST6GAL1;TMED9;SLC35A3;GALNT4;CAV1;GALNT1;SLC30A5;SLC33A1;C1GALT1;GORASP2;GORASP1;CHPT1;PREB;BLZF1
ubiquitin ligase complex (GO:0000151)	0.00389067	0.0967841	CBX8;HSPA8;VCP;DERL1;DCUN1D1;UBE2D1;UBR1;DDB2;DNAJA1;RNF168;FZR1;SPOP;ERCC8;DCAF11;TRIM21;CACUL1;ANAPC2;HSPA1A
Golgi-associated vesicle (GO:0005798)	0.00413086	0.0967841	SCFD1;TMED9;SORT1;TMED2;GOPC;IGF2R
site of double-strand break (GO:0035861)	0.0036452	0.0967841	RNF168;SMARCAL1;PARP3;VCP;H2AFX

## Sheet: Supplementary Table 4
SPIA OUTPUT
	Name	ID	pSize	NDE	pNDE	tA	pPERT	pG	pGFdr	pGFWER	Status
1	Protein processing in endoplasmic reticulum	4141	163	55	3.42615e-21	5.20789	0.246	4.17416e-20	6.4282e-18	6.4282e-18	Activated
2	Circadian rhythm	4710	30	11	1.02454e-05	-0.68776	0.543	7.28752e-05	0.00561139	0.0112228	Inhibited
3	AMPK signaling pathway	4152	123	21	0.000670984	-4.13646	0.085	0.000614359	0.0293464	0.0946113	Inhibited
4	Herpes simplex infection	5168	169	28	0.000159738	2.53623	0.453	0.000762244	0.0293464	0.117386	Activated
5	Bile secretion	4976	69	15	0.000280814	0.626488	0.363	0.00103884	0.0319963	0.159981	Activated
6	PPAR signaling pathway	3320	73	15	0.000533271	0.462769	0.423	0.00211968	0.050832	0.326431	Activated
7	Measles	5162	127	22	0.00041132	1.46252	0.604	0.00231055	0.050832	0.355824	Activated
8	Thyroid hormone signaling pathway	4919	115	19	0.00176226	2.6629	0.331	0.00492709	0.0781272	0.758771	Activated
9	Non-alcoholic fatty liver disease (NAFLD)	4932	138	22	0.00129859	2.82868	0.464	0.00507003	0.0781272	0.780785	Activated
10	Insulin resistance	4931	108	18	0.00207922	-4.39588	0.29	0.0050732	0.0781272	0.781272	Inhibited
11	Mineral absorption	4978	42	9	0.00500976	-0.290204	0.17	0.00687146	0.093939	1	Inhibited
12	Proteoglycans in cancer	5205	198	28	0.00207112	4.97744	0.442	0.00731992	0.093939	1	Activated
13	Glucagon signaling pathway	4922	90	16	0.00181997	-1.3833	0.576	0.00824028	0.0964644	1	Inhibited
14	FoxO signaling pathway	4068	132	20	0.00385565	-4.08042	0.292	0.00876949	0.0964644	1	Inhibited
15	Huntington's disease	5016	165	25	0.00133719	0	1	0.0101856	0.099027	1	Inhibited
16	Influenza A	5164	152	22	0.00444985	2.40878	0.304	0.0102885	0.099027	1	Activated
17	Insulin signaling pathway	4910	133	21	0.00186762	-1.70391	0.824	0.011506	0.104231	1	Inhibited
18	Thyroid hormone synthesis	4918	68	12	0.00687159	1.98262	0.279	0.0139128	0.119031	1	Activated
19	Epstein-Barr virus infection	5169	181	25	0.0047502	-1.59459	0.447	0.015192	0.123135	1	Inhibited
20	RNA degradation	3018	74	13	0.0052154	-0.263393	0.548	0.0195994	0.150915	1	Inhibited
21	Hepatitis C	5160	124	19	0.00421499	0.743466	0.724	0.020727	0.151998	1	Activated
22	HIF-1 signaling pathway	4066	98	15	0.010377	-4.29495	0.338	0.0233345	0.163342	1	Inhibited
23	Alzheimer's disease	5010	148	21	0.00674581	0.817092	0.605	0.0265335	0.173002	1	Activated
24	Cocaine addiction	5030	47	4	0.519891	3.46183	0.008	0.0269613	0.173002	1	Activated
25	Viral carcinogenesis	5203	172	21	0.0323603	0.420523	0.137	0.028456	0.175289	1	Activated
26	Aldosterone-regulated sodium reabsorption	4960	40	8	0.0121596	-0.968028	0.395	0.0304442	0.180323	1	Inhibited
27	Hepatitis B	5161	134	18	0.0194929	5.14027	0.327	0.0385988	0.21445	1	Activated
28	Aldosterone synthesis and secretion	4925	74	9	0.13167	3.88749	0.049	0.0389909	0.21445	1	Activated
29	Platelet activation	4611	118	9	0.601033	13.6684	0.013	0.0457235	0.242808	1	Activated
30	Parkinson's disease	5012	116	17	0.0101837	-0.150842	0.835	0.0490416	0.251747	1	Inhibited
31	Dorso-ventral axis formation	4320	25	5	0.0440132	-0.48469	0.217	0.0539731	0.268124	1	Inhibited
32	Prion diseases	5020	33	6	0.0433066	-1.92433	0.239	0.0576588	0.277483	1	Inhibited
33	Prolactin signaling pathway	4917	73	12	0.0120439	0.239702	0.957	0.0629683	0.293852	1	Activated
34	Pancreatic cancer	5212	65	9	0.0708272	-3.2333	0.209	0.0771664	0.349518	1	Inhibited
35	ErbB signaling pathway	4012	86	9	0.243216	-8.13074	0.079	0.0951502	0.418661	1	Inhibited
36	Estrogen signaling pathway	4915	90	11	0.100418	-6.95095	0.234	0.111635	0.477548	1	Inhibited
37	p53 signaling pathway	4115	65	10	0.0317187	-0.35178	0.772	0.115324	0.47795	1	Inhibited
38	Antigen processing and presentation	4612	58	9	0.0384636	-0.377074	0.655	0.117936	0.47795	1	Inhibited
39	MicroRNAs in cancer	5206	140	18	0.0289626	0	1	0.131541	0.519418	1	Inhibited
40	RIG-I-like receptor signaling pathway	4622	57	8	0.0802974	1.17224	0.393	0.140616	0.535968	1	Activated
41	Carbohydrate digestion and absorption	4973	39	7	0.0321594	0	1	0.142693	0.535968	1	Inhibited
42	Endocrine and other factor-regulated calcium reabsorption	4961	50	7	0.0990724	-2.04414	0.347	0.150244	0.550894	1	Inhibited
43	Bacterial invasion of epithelial cells	5100	76	7	0.400573	6.31449	0.099	0.167649	0.600416	1	Activated
44	Transcriptional misregulation in cancer	5202	156	19	0.0411443	0	1	0.172422	0.603478	1	Inhibited
45	Complement and coagulation cascades	4610	68	8	0.170566	-4.12398	0.317	0.211816	0.720935	1	Inhibited
46	SNARE interactions in vesicular transport	4130	33	5	0.117374	0.472022	0.471	0.215344	0.720935	1	Activated
47	Viral myocarditis	5416	58	6	0.31303	1.60713	0.183	0.221102	0.722793	1	Activated
48	Wnt signaling pathway	4310	138	11	0.541788	3.44847	0.11	0.227668	0.722793	1	Activated
49	RNA transport	3013	148	16	0.129099	0.27152	0.468	0.22998	0.722793	1	Activated
50	Long-term potentiation	4720	60	7	0.197433	3.73257	0.321	0.238209	0.728984	1	Activated
51	Leukocyte transendothelial migration	4670	116	10	0.442964	5.24639	0.148	0.244194	0.728984	1	Activated
52	Gap junction	4540	79	9	0.174417	-2.52863	0.38	0.246151	0.728984	1	Inhibited
53	Morphine addiction	5032	86	1	0.999206	0.678695	0.071	0.258651	0.751553	1	Activated
54	Apoptosis	4210	81	9	0.193103	-2.51124	0.385	0.267569	0.763068	1	Inhibited
55	Dilated cardiomyopathy	5414	87	6	0.69938	0.598011	0.118	0.288401	0.793883	1	Activated
56	Acute myeloid leukemia	5221	57	7	0.164623	-0.896476	0.502	0.288685	0.793883	1	Inhibited
57	Neurotrophin signaling pathway	4722	117	13	0.137541	1.58272	0.651	0.305604	0.797222	1	Activated
58	Notch signaling pathway	4330	45	6	0.144306	-1.17493	0.648	0.3151	0.797222	1	Inhibited
59	Insulin secretion	4911	81	8	0.314638	1.39914	0.298	0.315696	0.797222	1	Activated
60	Adipocytokine signaling pathway	4920	71	9	0.108996	-0.138185	0.893	0.324082	0.797222	1	Inhibited
61	TNF signaling pathway	4668	105	10	0.323389	-1.4956	0.306	0.327851	0.797222	1	Inhibited
62	Salmonella infection	5132	76	9	0.148053	0.696969	0.687	0.334187	0.797222	1	Activated
63	Glioma	5214	59	6	0.327386	-3.12447	0.313	0.33592	0.797222	1	Inhibited
64	Jak-STAT signaling pathway	4630	138	15	0.133915	0.809882	0.775	0.338901	0.797222	1	Activated
65	Oocyte meiosis	4114	106	10	0.334072	-2.72252	0.314	0.34142	0.797222	1	Inhibited
66	Sphingolipid signaling pathway	4071	121	11	0.367161	3.71869	0.286	0.341666	0.797222	1	Activated
67	Vasopressin-regulated water reabsorption	4962	43	3	0.675302	1.02516	0.159	0.34697	0.797513	1	Activated
68	Toxoplasmosis	5145	111	12	0.171141	0.785836	0.709	0.377263	0.85439	1	Activated
69	HTLV-I infection	5166	249	24	0.188931	-1.37931	0.668	0.387433	0.864704	1	Inhibited
70	Axon guidance	4360	129	14	0.145105	-0.341131	0.904	0.39762	0.87245	1	Inhibited
71	NF-kappa B signaling pathway	4064	82	9	0.202755	1.08515	0.672	0.407835	0.87245	1	Activated
72	Hippo signaling pathway	4390	150	15	0.21261	1.63388	0.641	0.407899	0.87245	1	Activated
73	Dopaminergic synapse	4728	121	12	0.253948	0.678613	0.56	0.419585	0.885152	1	Activated
74	Toll-like receptor signaling pathway	4620	93	8	0.462131	3.1475	0.319	0.429651	0.894138	1	Activated
75	Endometrial cancer	5213	52	6	0.229915	-0.933373	0.664	0.439598	0.896173	1	Inhibited
76	Gastric acid secretion	4971	69	7	0.307968	0.626488	0.51	0.447805	0.896173	1	Activated
77	NOD-like receptor signaling pathway	4621	50	6	0.203912	0.256186	0.771	0.448087	0.896173	1	Activated
78	Systemic lupus erythematosus	5322	60	5	0.524259	-0.611808	0.32	0.467254	0.912478	1	Inhibited
79	GnRH signaling pathway	4912	82	7	0.479918	-3.04463	0.359	0.475276	0.912478	1	Inhibited
80	Ovarian steroidogenesis	4913	52	6	0.229915	0.217236	0.77	0.483554	0.912478	1	Activated
81	MAPK signaling pathway	4010	244	23	0.225475	-0.632019	0.808	0.492395	0.912478	1	Inhibited
82	Melanoma	5218	69	6	0.472094	-3.73774	0.387	0.493274	0.912478	1	Inhibited
83	Staphylococcus aureus infection	5150	45	3	0.70518	-1.52952	0.266	0.501501	0.912478	1	Inhibited
84	cAMP signaling pathway	4024	185	14	0.61604	2.31527	0.306	0.503056	0.912478	1	Activated
85	Amphetamine addiction	5031	61	7	0.208903	0.131327	0.93	0.512598	0.912478	1	Activated
86	Thyroid cancer	5216	29	4	0.195515	0	1	0.514618	0.912478	1	Inhibited
87	Renin secretion	4924	63	2	0.96531	0.939732	0.204	0.516912	0.912478	1	Activated
88	Tight junction	4530	134	13	0.267379	-0.35083	0.747	0.521456	0.912478	1	Inhibited
89	Cell cycle	4110	120	12	0.245068	-1.57199	0.83	0.527341	0.912478	1	Inhibited
90	PI3K-Akt signaling pathway	4151	321	25	0.573149	-5.54371	0.367	0.538275	0.921049	1	Inhibited
91	Choline metabolism in cancer	5231	99	10	0.261137	-0.383577	0.846	0.554502	0.922037	1	Inhibited
92	Arrhythmogenic right ventricular cardiomyopathy (ARVC)	5412	73	8	0.222308	0	1	0.556591	0.922037	1	Inhibited
93	Regulation of autophagy	4140	33	3	0.493976	0.554155	0.453	0.558786	0.922037	1	Activated
94	mTOR signaling pathway	4150	59	6	0.327386	0.245936	0.697	0.565355	0.922037	1	Activated
95	Osteoclast differentiation	4380	116	11	0.316214	-0.934708	0.729	0.568789	0.922037	1	Inhibited
96	Colorectal cancer	5210	64	4	0.759173	0.771761	0.32	0.586679	0.937841	1	Activated
97	Fc gamma R-mediated phagocytosis	4666	85	7	0.518569	1.72289	0.474	0.590718	0.937841	1	Activated
98	Legionellosis	5134	54	6	0.256892	0	1	0.606033	0.941426	1	Inhibited
99	Adrenergic signaling in cardiomyocytes	4261	142	12	0.456594	1.25864	0.567	0.60874	0.941426	1	Activated
100	Bladder cancer	5219	39	3	0.609012	0.791228	0.444	0.624045	0.941426	1	Activated
101	Progesterone-mediated oocyte maturation	4914	86	8	0.375768	-0.409252	0.723	0.625715	0.941426	1	Inhibited
102	Hedgehog signaling pathway	4340	48	4	0.536832	0.747144	0.51	0.628449	0.941426	1	Activated
103	Cytosolic DNA-sensing pathway	4623	51	4	0.58575	0.307059	0.469	0.629655	0.941426	1	Activated
104	Chagas disease (American trypanosomiasis)	5142	100	6	0.816073	-1.99651	0.343	0.63632	0.942243	1	Inhibited
105	Cholinergic synapse	4725	107	6	0.86226	1.90047	0.348	0.661272	0.969865	1	Activated
106	Tuberculosis	5152	159	11	0.727257	2.50122	0.438	0.68295	0.984677	1	Activated
107	Maturity onset diabetes of the young	4950	25	3	0.319597	0	1	0.684159	0.984677	1	Inhibited
108	Renal cell carcinoma	5211	65	6	0.414522	0.325287	0.868	0.727595	0.986349	1	Activated
109	Chronic myeloid leukemia	5220	71	6	0.5003	-0.647456	0.722	0.729035	0.986349	1	Inhibited
110	Fc epsilon RI signaling pathway	4664	64	3	0.892881	1.76176	0.407	0.731255	0.986349	1	Activated
111	Pertussis	5133	66	3	0.904491	-0.903143	0.403	0.732374	0.986349	1	Inhibited
112	Natural killer cell mediated cytotoxicity	4650	100	3	0.988377	2.8052	0.372	0.735556	0.986349	1	Activated
113	Focal adhesion	4510	198	16	0.51071	-1.5103	0.723	0.73712	0.986349	1	Inhibited
114	Alcoholism	5034	111	7	0.788685	1.75713	0.471	0.739333	0.986349	1	Activated
115	Type II diabetes mellitus	4930	49	4	0.553467	-0.609398	0.697	0.753218	0.986349	1	Inhibited
116	Oxytocin signaling pathway	4921	151	13	0.424398	0.341314	0.911	0.754036	0.986349	1	Activated
117	Leishmaniasis	5140	63	5	0.568558	-0.462548	0.689	0.758858	0.986349	1	Inhibited
118	Amyotrophic lateral sclerosis (ALS)	5014	52	5	0.39829	0	1	0.764946	0.986349	1	Inhibited
119	VEGF signaling pathway	4370	59	4	0.700215	1.00822	0.57	0.765711	0.986349	1	Activated
120	Rap1 signaling pathway	4015	208	15	0.690737	2.92301	0.597	0.777661	0.986349	1	Activated
121	Calcium signaling pathway	4020	170	10	0.876865	-1.45509	0.472	0.778997	0.986349	1	Inhibited
122	Chemokine signaling pathway	4062	170	13	0.599435	1.65733	0.695	0.781393	0.986349	1	Activated
123	Long-term depression	4730	57	3	0.841697	-0.967522	0.519	0.798626	0.999906	1	Inhibited
124	cGMP-PKG signaling pathway	4022	162	13	0.527877	0.442961	0.872	0.817443	1	1	Activated
125	Vascular smooth muscle contraction	4270	114	8	0.693936	1.04698	0.672	0.822071	1	1	Activated
126	Ras signaling pathway	4014	217	17	0.561758	-0.842157	0.861	0.834988	1	1	Inhibited
127	Pancreatic secretion	4972	96	8	0.498535	0	1	0.845556	1	1	Inhibited
128	ECM-receptor interaction	4512	80	4	0.888681	-0.430056	0.581	0.857625	1	1	Inhibited
129	Olfactory transduction	4740	68	3	0.91495	-0.942916	0.566	0.858639	1	1	Inhibited
130	TGF-beta signaling pathway	4350	81	6	0.631294	-0.24403	0.874	0.879854	1	1	Inhibited
131	Small cell lung cancer	5222	82	6	0.643244	-0.300871	0.876	0.886706	1	1	Inhibited
132	Non-small cell lung cancer	5223	55	4	0.646034	-0.108912	0.89	0.89318	1	1	Inhibited
133	Inflammatory bowel disease (IBD)	5321	54	4	0.631522	0.819238	0.915	0.894762	1	1	Activated
134	Regulation of lipolysis in adipocytes	4923	56	4	0.660162	0.28992	0.88	0.896455	1	1	Activated
135	Cytokine-cytokine receptor interaction	4060	221	11	0.968572	0.635375	0.653	0.922222	1	1	Activated
136	T cell receptor signaling pathway	4660	104	7	0.729557	0.300361	0.876	0.925218	1	1	Activated
137	Regulation of actin cytoskeleton	4810	209	14	0.784664	0.685171	0.826	0.929202	1	1	Activated
138	Salivary secretion	4970	70	5	0.662827	0	1	0.935409	1	1	Inhibited
139	Melanogenesis	4916	94	6	0.767444	0.663866	0.886	0.942233	1	1	Activated
140	Basal cell carcinoma	5217	55	2	0.939829	-0.00760397	0.822	0.97191	1	1	Inhibited
141	Phototransduction	4744	20	1	0.80938	0	1	0.980553	1	1	Inhibited
142	Circadian entrainment	4713	87	5	0.831085	-0.00770243	0.997	0.98439	1	1	Inhibited
143	Serotonergic synapse	4726	122	7	0.861147	0	1	0.98988	1	1	Inhibited
144	Amoebiasis	5146	101	5	0.911719	0	1	0.995983	1	1	Inhibited
145	Fanconi anemia pathway	3460	50	2	0.915721	0	1	0.996344	1	1	Inhibited
146	B cell receptor signaling pathway	4662	71	3	0.928692	0	1	0.997395	1	1	Inhibited
147	Glutamatergic synapse	4724	107	5	0.934345	0	1	0.997796	1	1	Inhibited
148	Rheumatoid arthritis	5323	78	3	0.953185	0	1	0.998887	1	1	Inhibited
149	Retrograde endocannabinoid signaling	4723	97	4	0.955299	0	1	0.998986	1	1	Inhibited
150	Intestinal immune network for IgA production	4672	40	1	0.963725	0	1	0.999334	1	1	Inhibited
151	Malaria	5144	43	1	0.971721	0	1	0.999596	1	1	Inhibited
152	Taste transduction	4742	50	1	0.984185	0	1	0.999874	1	1	Inhibited
153	GABAergic synapse	4727	83	2	0.99165	0	1	0.999965	1	1	Inhibited
154	Neuroactive ligand-receptor interaction	4080	247	3	1	0	1	1	1	1	Inhibited

## Sheet: Supplementary Table 5
Entrez Gene Symbol	Percent Control	Entrez Gene Symbol	Percent Control	Entrez Gene Symbol	Percent Control	Entrez Gene Symbol	Percent Control
AAK1	90	DYRK1B	100	MAP3K1	98	PKN2	100
ABL1	82	DYRK2	75	MAP3K15	100	pknB	73
ABL1	73	EGFR	100	MAP3K2	54	PLK1	66
ABL1	63	EGFR	100	MAP3K3	100	PLK2	82
ABL1	100	EGFR	100	MAP3K4	97	PLK3	64
ABL1	78	EGFR	100	MAP4K2	88	PLK4	63
ABL1	100	EGFR	100	MAP4K3	100	PRKCD	70
ABL1	62	EGFR	79	MAP4K4	100	PRKCE	100
ABL1	62	EGFR	100	MAP4K5	100	PRKCH	85
ABL1	100	EGFR	100	MAPKAPK2	100	PRKCI	100
ABL1	78	EGFR	100	MAPKAPK5	100	PRKCQ	100
ABL1	92	EGFR	100	MARK1	95	PRKD1	100
ABL1	53	EGFR	90	MARK2	100	PRKD2	100
ABL1	84	EGFR	95	MARK3	100	PRKD3	100
ABL1	100	EIF2AK1	100	MARK4	100	PRKG1	100
ABL1	75	EPHA1	100	MAST1	98	PRKG2	100
ABL2	100	EPHA2	100	MAP2K1	96	EIF2AK2	86
ACVR1	92	EPHA3	100	MAP2K2	81	PRKX	100
ACVR1B	96	EPHA4	96	MAP2K3	57	PRPF4B	100
ACVR2A	100	EPHA5	98	MAP2K4	45	PTK2B	72
ACVR2B	100	EPHA6	100	MAP2K5	68	KIAA0999	75
ACVRL1	100	EPHA7	100	MAP2K6	100	RAF1	100
CABC1	100	EPHA8	100	MELK	92	RET	100
ADCK4	100	EPHB1	100	MERTK	100	RET	100
AKT1	100	EPHB2	83	MET	100	RET	100
AKT2	100	EPHB3	100	MET	100	RET	96
AKT3	100	EPHB4	95	MET	100	RIOK1	84
ALK	100	EPHB6	67	MINK1	42	RIOK2	100
ALK	91	ERBB2	100	MAP2K7	75	RIOK3	93
ALK	100	ERBB3	100	MKNK1	100	RIPK1	87
PRKAA1	100	ERBB4	100	MKNK2	80	RIPK2	77
PRKAA2	100	MAPK3	100	MYLK3	100	RIPK4	58
ANKK1	35	MAPK1	97	MAP3K9	98	DSTYK	41
NUAK1	100	MAPK6	67	MAP3K10	62	ROCK1	100
MAP3K5	92	MAPK4	100	MAP3K11	75	ROCK2	66
MAP3K6	100	MAPK7	100	CDC42BPA	100	ROS1	65
AURKA	81	MAPK15	100	CDC42BPB	100	RPS6KA4	100
AURKB	85	ERN1	100	STK4	100	RPS6KA4	93
AURKC	99	PTK2	100	MST1R	100	RPS6KA5	84
AXL	100	FER	71	STK3	100	RPS6KA5	100
BMP2K	70	FES	100	STK24	100	RPS6KA1	93
BLK	91	FGFR1	85	MST4	100	RPS6KA1	100
BMPR1A	100	FGFR2	99	MTOR	100	RPS6KA3	44
BMPR1B	85	FGFR3	100	MUSK	96	RPS6KA3	86
BMPR2	97	FGFR3	100	MYLK	65	RPS6KA2	96
BMX	90	FGFR4	84	MYLK2	87	RPS6KA2	100
BRAF	100	FGR	100	MYLK4	100	RPS6KA6	50
BRAF	72	FLT1	75	MYO3A	100	RPS6KA6	100
PTK6	100	FLT3	100	MYO3B	98	RPS6KB1	98
BRSK1	100	FLT3	100	STK38	26	SBK1	59
BRSK2	84	FLT3	100	STK38L	91	SGK1	100
BTK	100	FLT3	90	NEK1	100	SgK110	100
BUB1	100	FLT3	100	NEK10	100	SGK2	100
CAMK1	100	FLT3	100	NEK11	100	SGK3	40
CAMK1D	100	FLT3	100	NEK2	100	SIK1	97
CAMK1G	100	FLT3	81	NEK3	78	SIK2	100
CAMK2A	40	FLT4	91	NEK4	100	SLK	73
CAMK2B	43	FRK	100	NEK5	100	NUAK2	40
CAMK2D	95	FYN	85	NEK6	100	SNRK	61
CAMK2G	100	GAK	100	NEK7	100	SRC	100
CAMK4	100	EIF2AK4	100	NEK9	85	SRMS	81
CAMKK1	100	GRK1	41	MAP3K14	89	SRPK1	100
CAMKK2	100	GRK4	100	MGC42105	58	SRPK2	100
CASK	93	GRK7	45	NLK	100	SRPK3	100
CDK11B	100	GSK3A	100	OXSR1	52	STK16	86
CDC2L2	100	GSK3B	100	MAPK14	100	STK33	85
CDK13	100	GSG2	100	MAPK11	99	STK35	100
CDK19	100	HCK	100	MAPK13	100	STK36	100
CDK2	92	HIPK1	100	MAPK12	100	STK39	96
CDK3	95	HIPK2	21	PAK1	83	SYK	93
CDK4	100	HIPK3	100	PAK2	82	MAP3K7	100
CDK4	69	HIPK4	100	PAK3	100	TAOK1	100
CDK5	88	MAP4K1	99	PAK4	100	TAOK2	64
CDK7	90	HUNK	100	PAK6	92	TAOK3	85
CDK8	100	ICK	73	PAK7	100	TBK1	71
CDK9	100	IGF1R	100	CDK16	100	TEC	100
CDKL1	100	CHUK	48	CDK17	100	TESK1	100
CDKL2	100	IKBKB	57	CDK18	100	TGFBR1	100
CDKL3	100	IKBKE	100	PDGFRA	91	TGFBR2	100
CDKL5	89	INSR	69	PDGFRB	100	TIE1	100
CHEK1	100	INSRR	81	PDPK1	100	TEK	100
CHEK2	100	IRAK1	41	CDPK1	100	TLK1	100
CIT	100	IRAK3	90	MAL13P1.279	57	TLK2	100
CLK1	100	IRAK4	28	CDK15	81	TNIK	100
CLK2	46	ITK	100	CDK14	100	TNK1	100
CLK3	100	JAK1	100	PHKG1	100	TNK2	96
CLK4	100	JAK1	100	PHKG2	55	TNNI3K	93
CSF1R	100	JAK2	26	PIK3C2B	100	NTRK1	100
CSF1R	92	JAK3	42	PIK3C2G	100	NTRK2	100
CSK	100	MAPK8	98	PIK3CA	100	NTRK3	97
CSNK1A1	100	MAPK9	80	PIK3CA	77	TRPM6	100
CSNK1A1L	78	MAPK10	81	PIK3CA	88	TSSK1B	95
CSNK1D	98	KIT	100	PIK3CA	71	TTK	96
CSNK1E	100	KIT	100	PIK3CA	90	TXK	93
CSNK1G1	100	KIT	99	PIK3CA	88	TYK2	47
CSNK1G2	100	KIT	100	PIK3CA	95	TYK2	100
CSNK1G3	100	KIT	100	PIK3CA	100	TYRO3	75
CSNK2A1	62	KIT	100	PIK3CA	100	ULK1	39
CSNK2A2	85	KIT	100	PIK3CA	86	ULK2	91
MATK	100	KIT	100	PIK3CB	96	ULK3	41
DAPK1	100	KIT	97	PIK3CD	100	KDR	96
DAPK2	40	LATS1	100	PIK3CG	100	VRK2	100
DAPK3	36	LATS2	100	PI4KB	75	WEE1	96
DCLK1	57	LCK	80	PIM1	83	WEE2	67
DCLK2	100	LIMK1	85	PIM2	100	WNK1	100
DCLK3	100	LIMK2	72	PIM3	96	WNK3	100
DDR1	100	STK11	72	PIP5K1A	100	STK32A	100
DDR2	100	STK10	100	PIP5K1C	100	STK32B	100
MAP3K12	100	LRRK2	100	PIP4K2B	100	STK32C	100
DMPK	100	LRRK2	100	PIP4K2C	70	YES1	100
CDC42BPG	83	LTK	100	PRKACA	94	STK25	100
STK17A	100	LYN	92	PRKACB	100	YSK4	91
STK17B	100	MAP3K13	99	PKMYT1	100	ZAK	94
DYRK1A	100	MAK	100	PKN1	98	ZAP70	100

## Sheet: Supplementary Table 6
Diet	824155a (LC-HFD)		824155b (HC-HFD)		D12450J (CHD)		D12492 (LC-HFD)		D16100401 (HC-HFD)
Units	gm%	kcal%	gm%	kcal%	gm%	kcal%	gm%	kcal%	gm%	kcal%
fat	39.96	65	39.96	65	4.3	10	34.9	60	34	60
carbohydrate	28.49	20	28.49	20	67.3	70	26.3	20	25	20
protein	20.28	15	20.28	15	19.2	20	26.2	20	25	20
choline g/kg	1		15		2		2		17
