# Supplementary material for: Inhibition of IRAK4 by microbial trimethylamine blunts metabolic inflammation and ameliorates glycemic control
Source: Nat Metab. 2025 Dec 8;7(12):2531–47. doi: 10.1038/s42255-025-01413-8 (PMC12727497; doi:10.1038/s42255-025-01413-8)
Supplement: Supplementary file 3 — Statistical Source Data and/or gels. [file 42255_2025_1413_MOESM3_ESM.xlsx]

## Sheet: Figure 1A
	CHD
	5.3	6	5.6	6.4	5.5	5.8	4.9	4.9	5	4.6	5.2	6	4.7	6	6	5.9	6.2	6.4	7	5.8	7.9	7.4	6.8	5.8	7.5	6.7	5	5.2	5.5	5	4.6	6	6.7	7.2	5.7	6	5.1	5.6	4.3	5	4.9	4.4	4.6	4	4.4	3.9	9	12.4	7.4
	11.1	12.8	16.4	14.7	12.9	13.5	13.7	16.5	14.8	14.7	14.8	11.9	20	19.1	20	20.7	17.5	17.1	17.8	16.5	18.3	18.1	13.1	17.5	17.2	17.8	17.4	18.2	19.5	21	20.2	17.3	13.9	16.4	20.7	19.5	17.8	14	7.2	10.6	10.4	15	12	12.9	13.7	12.8		19.8	22.1
	13.8	13.5	17.5	14.7	13.4	16.9	17.3	19.8	16.3	18	17.4	16.7	21.1	20.5	20.6	17.7	17.9	16.9	17	15.5	17.1	16.3	10.1	16.4	14.8	19.6	17.8	20.1	22.5	20.5	21.5	21.4	18.3	16.7	17.6	17.5	15.6	16.4	10.7	13.7	12.4	14.5	9.3	12.3	12.3	11.5		15.6	17.3
	9.8	7.9	10.1	8.3	7.5	14.3	13.2	10.7	10.3	9.9	9.5	9.9	14.5	15.1	12.4	9.5	10.9	11.2	11.7	8.5	10.7	8.4	6.5	7.9	8.6	11.3	7.3	9.4	11.6	12.3	9.9	9.4	7.6	5.8	6.5	6.9	5.7	6.7	9.9	9.2	8.4	7.5	5.3	6.8	6.9	8.4		6.5	5.6
Time (min)	HFD
0	5.8	6.8	5.7	11.2	5.8	11.8	5.8	5.2	5.8	6.3	6.3	5.4	6.8	8.6
15	17.5	13.1		18.1	18.2	17.4	18.2		17.5			18.1	13.1	17.8
30	16.4	10.1		20.7	14.8	20	14.8		16.4			17.3	10.1	16.6
75	7.9	6.5		15	6.4	14.5	6.4		7.9				6.5	10.4
[truncated: 49 more columns]

## Sheet: Figure 1B
Please see Supplementary Table 1

## Sheet: Figure 1C
Effect of Diet on O-PLS model coefficients from 1H-NMR spectra. Raw spectra are provided. Please see Data Availability Section

## Sheet: Figure 1D
O-PLS variant component analysis on the contribution of age or diet on TMA, TMAO and choline levels. Derived from O-PLS analyses of 1H-NMR specta. For Raw spectra please see data availability statement

## Sheet: Figure 1E
CHD										LC-HFD										HC-HFD
93.6832	122.509	91.8816	133.318	88.2784	104.493	97.2864	81.072	106.294	97.2864	205.382	189.168	169.35	236.01	192.771	176.557	219.795	171.152	133.318	154.938	122.509	131.517	135.12	140.525		194.573	153.136	102.691	138.723	144.128
338.701	291.859	254.026	340.502	300.867	279.248	338.701	394.55	385.542	405.36	437.789	326.09	452.202	452.202	392.749	497.242	477.424	425.178	466.614	428.781	392.749	371.13	389.146	421.574		463.011	380.138	302.669	416.17	326.09
302.669	354.915	272.042	387.344	308.074	273.843	308.074	380.138	351.312	414.368	450.4	329.693	441.392	518.861	380.138	565.702	488.234	396.352	450.4	367.526	336.899	432.384	398.154	437.789		472.019	389.146	437.789	365.725	405.36
216.192	248.621	194.573	199.978	207.184	201.779	149.533	234.208	192.771	201.779	318.883	293.661	295.462	403.558	248.621	490.035	362.122	315.28	290.058	203.581	172.954	255.827	189.168	196.374		201.779	162.144	156.739	167.549	234.208

## Sheet: Figure 1F
CHD	LC-HFD	HC-HFD
19728	28794	20808
21538	22808	25281
17039	27943	23051
22227	33199	24930
19079	24335
17728	36780	27105
18417	31605	22173
23200	26646	21971
21457	28037	22025
23781	23200	23403

## Sheet: Figure 1G
CHD	LC-HFD	HC-HFD
34.4	48.2	31.4
41.5	45.9	35.3
35.3	44.2	31.5
38.1	44.8	30.6
32.6	47.1	30.6
40.3	45.9	33.3
30.5	45	32.1
32.7	44.2	29.4
37.3	39.1	27.8
34.3	45.2	35.7

## Sheet: Figure 1H
CHD	HC-HFD	LC-HFD
10.225	77.4005	116.577
37.451	27.9143	48.2801
17.5001	39.6256	238.188
35.0637	103.203	198.537
45.4025	43.9096	655.625
37.14	12.2886	87.355
100.71	29.2761	84.1927
71.4447	6.71015
97.9648	36.2582	833.898
45.4025	27.8094

## Sheet: Figure 1I
LC-CHD	HC-HFD	LC-HFD
14.8204	12.2104	29.9655
13.1523	21.2017	14.8626
12.4434	20.5115	21.2226
17.6189	18.0808	22.3091
8.01779	17.9339	13.4482
13.2157	8.46683	20.6161
8.31721	11.8184	17.5664
5.5578	10.5128	21.1808
12.2422	15.7581	38.3894
7.52529	15.937

## Sheet: Figure 1J
CHD	HC-HFD	LC-HFD
0.234323	0.346352	0.623065
0.208388	0.249182	0.331344
0.186233	0.368901	0.726461
	0.581083	0.501188
0.327595	0.19361	0.642177
0.13486	0.451915	0.238035
0.417895	0.245465	0.164156
0.305128	0.066133	0.78025
0.260344	0.286442
0.234323	0.4557

[truncated: 4 more sheets: Figure 1K, Figure 1L, Figure 1M, Figure 1N]
