# Supplementary material for: Inhibition of IRAK4 by microbial trimethylamine blunts metabolic inflammation and ameliorates glycemic control
Source: Nat Metab. 2025 Dec 8;7(12):2531–47. doi: 10.1038/s42255-025-01413-8 (PMC12727497; doi:10.1038/s42255-025-01413-8)
Supplement: Supplementary file 4 — Statistical Source Data and/or gels. [file 42255_2025_1413_MOESM4_ESM.xlsx]

## Sheet: FIGURE 2A
Minutes	CHD_1	CHD_2	CHD_3	CHD_4	CHD_5	CHD_6	CHD_7	CHD_8	CHD_9	CHD_10	LC-HFD_1	LC-HFD_2	LC-HFD_3	LC-HFD_4	LC-HFD_5	LC-HFD_6	LC-HFD_7	LC-HFD_8	LC-HFD_9	LC-HFD_10	HC-HFD_1	HC-HFD_2	HC-HFD_3	HC-HFD_4	HC-HFD_5	HC-HFD_6	HC-HFD_7	HC-HFD_8	HC-HFD_9	HC-HFD_10
0	70	82	67	87	91	97	102	82	107	83	203	174	167	148	239	143	202	171	164	152	121	170	145	205	157	165	142	130	168	134
30	322	356	470	387	309	373	370	373	313	313	548	588	600	597	600	566	600	600	600	516	296	380	525	459	500	427	551	426	505	472
60	185	196	288	194	176	211	190	223	211	229	600	600	450	427	600	407	565	495	506	484	322	374	420	381	460	325	322	434	384	416
90	155	178	197	154	119	159	209	178	187	180	566	596	398	362	499	308	488	475	437	399	280	285	318	353	345	292	252	360	357	321
120	151	124	117	140	95	118	150	138	154	142	404	546	319	293	324	208	372	393	341	303	236	238	218	283	252	235	213	283	217	237

## Sheet: FIGURE 2B
Chow Diet (2g choline/kg diet)	High Fat Diet (2g choline/kg diet)	High Choline High Fat Diet (17g choline/kg diet)
23175	60525	32295
24990	64320	37290
31410	50730	43335
25455	48195	43110
20910	59415	45285
25515	43695	37320
26850	58200	39075
26520	55560	42795
25245	53865	43155
25035	48795	41835

## Sheet: FIGURE 2C
CHD	LC-HFD	HC-HFD
54.0312	7.88168	44.6078
63.6891	9.65743	30.4201
60.7171	11.0591	21.3779
91.3494	9.38976	22.9923
61.8557	5.39108	27.8106
37.1975	37.5263	16.017
35.3609	5.20561	20.3982
45.3877	10.9108	31.2295
88.6566	13.9208	45.5657
46.6178	20.1971	39.556

## Sheet: FIGURE 2D
Time (Days)	Normal Chow Diet										Low Choline High Fat Diet										High Choline High Fat Diet
0	21.6	23.5	22.8	22.8	21.1	22.1	21.8	22.2	22.5	22.6	23.6	21.6	20.6	20.5	20.7	22.2	22.1	20.4	23	23.6	22.2	22.5	21.4	22.8	20.4	21.6	21.4	22	22.5	21.4
7	22	23.6	23.4	23.1	22	22.2	22	21.8	22.5	22.3	27.3	25.1	23.6	23.9	24.5	24.7	24.6	22.1	27.5	27	22.9	23.5	23	25.9	20.6	22.5	22.4	23.3	23.1	23.1
14	22.6	24.1	24.1	23.4	22.6	23.7	23.3	23.7	23.9	22.8	31.1	27.3	26.4	27	25.3	26.3	26.2	23.6	30.6	29.8	23.8	24.2	24.2	27.1	21.8	23.7	22.4	24.2	23	24.1
21	24	25.3	23.6	23.7	22.8	23.8	22.9	24.3	24.8	23.5	33.5	28.9	27	29.2	28.9	28.4	29.2	26.4	34	32.3	24.6	25	26.3	29.6	23.4	26	24.5	26.7	25.6	25
35	24.5	26.2	24.8	24.9	23.2	25.5	25.7	25.1	26.5	25.4	38.4	36	32.9	35.8	34.9	29.8	36.8	32.8	41	35.6	27.4	28.2	29	35.2	26.4	28.7	27	29.9	28.5	27.4
42	24.7	27	24.7	25.4	23.7	25.4	26	26.4	26.5	25.2	41.4	39.7	35	39.2	37.7	30.8	39.7	32.7	44.3	37.6	29	30	29.6	36.3	27.2	31	28.5	31.2	30.4	29.2
49	25	26.9	24.9	25	24.2	26	26.1	26.3	27	26.1	44.6	43.1	38	41.7	39.3	30.6	41.3	34.7	46.8	36.2	29.3	30.3	30.3	36.4	27	31	29.1	30.8	30.4	28.9

## Sheet: FIGURE 2E
Time (min)	CHD_1	CHD_2	CHD_3	CHD_4	LC_HFD_1	LC_HFD_2	LC_HFD_3	LC_HFD_4	LC_HFD_5	LC_HFD_6	LC_HFD_7	LC_HFD_8	HFD HC
0	178	201	197	156	203	227	227	236	303	210	237	222	199	200	211	231	213	179	225	207	231
15	100	88	102	86	141	156	123	132	169	119	166	173	131	134	104	157	90	125	118	127	111
30	71	73	80	78	99	90	82	68	106	91	107	114	97	91	86	99	79	113	89	96	85
45	53	41	57	70	91	89	89	64	110	81	79	97	110	57	70	83	60	93	72	73	63
60	41	22	39	65	103	81	75	67	94	69	73	125	153	50	60	78	42	73	56	70	54
90	42	62	61	96	88	107	109	116	160	79	68	153	172	86	79	68	46	67	66	74	49
120	59	93	86	119	125	165	192	173	214	102	102	188	166	117	71	79	64	86	80	113	63

## Sheet: FIGURE 2F
CHD	LC-HFD	HC-HFD
7763	13320	17655
	14235	11190
	13950	10268
8288	13313	11798
	18173	8318
9060		11250
10808	11393	10313
	12270	11483
	17648	9248

## Sheet: FIGURE 2H
CHD	LC-HFD	HC-HFD
77.46	4.6	21.48
79.64	10.67	53.69
189.51	8.56	61.93
121.69		34.58
31.7	8.63	48.51

## Sheet: FIGURE 2J
CHD	LC-HFD	HC-HFD
0.546452	1.10953	0.630432
0.507216	1.29684	0.749519
0.325656	1.9875	1.01597
0.576974	2.18647	1.1652
0.841401	1.5286

## Sheet: FIGURE 2K
CHD	LC-HFD	HC-HFD
0.755627	6.46969	1.63869
1.84156	5.23828	1.49359
0.503201	2.47958	0.973483
1.23938	3.97293	1.17043
1.12624		0.962687

## Sheet: FIGURE 2L
CHD	LC-HFD	HC-HFD
1.03233	5.85589	2.46662
1.37269	10.3318	1.61575
0.526804	4.3976	1.13048
1.5309	5.99249	1.2936
1.61882		0.754284

[truncated: 1 more sheets: FIGURE 2M]
