# Supplementary material for: Inhibition of IRAK4 by microbial trimethylamine blunts metabolic inflammation and ameliorates glycemic control
Source: Nat Metab. 2025 Dec 8;7(12):2531–47. doi: 10.1038/s42255-025-01413-8 (PMC12727497; doi:10.1038/s42255-025-01413-8)
Supplement: Supplementary file 5 — Statistical Source Data and/or gels. [file 42255_2025_1413_MOESM5_ESM.xlsx]

## Sheet: Figure 3A
LC-HFD									HC-HFD										HC-HFD + DMD										HC-HFD + Ab
108	110	110	112	124	89	163	157	124	111	111	118	104	112	127	129	112	127	152	132	121	119	183	140	105	119	114	127	150	124	121	187	109	99	118	152	123	124	165
600	478	506	118	561	398	376	552	570	328	328	352	318	360	289	419	227	337	371	416	509	525	529	424	347	534	475	449	600	417	429	577	478	111	426	391	394	396	523
481	435	482	108	390	232	386	506	466	245	215	245	242	242	212	433	239	270	347	370	426	545	429	377	194	422	568	393	441	338	361	489	297	110	329	291	299	320	515
394	317	355	86	313	143	269	401	288	211	151	174	198	171	157	424	163	222	286	271	330	415	328	298	143	338	494	276	150	245	209	518	218	108	207	197	200	195	401
217	201	227	97	237	105	201	264	222	181	122	130	214	134	153	334	153	189	167	176	183	235	287	212	124	223	581	218	141	171	194	346	141	104	177	158	164	172	305

## Sheet: Figure 3B
Low Choline HFD	High Choline HFD	High Choline HFD DMB	High Choline HFD Antibiotics
33060	27900	36330	34425
49125	24315	42510	34695
41565	26850	49860	55515
45345	27510	45630	33540
12495	26880	38250	12915
43335	23940	23955	33285
26100	45225	43950	31020
36390	22845	56535	31095
50085	29610	38715	31770
44910	34905	40095	50220

## Sheet: Figure 3C
LC-HFD	HC-HFD	HC-HFD + DMB	HC-HFD + Ab
22.1663	29.5851	18.751	26.627
22.391	32.3974	17.6418	26.4428
27.687	29.181	15.2903	13.4585
20.4585	28.8634	14.0045	20.142
	31.283	20.814	32.9938
16.489	28.21	28.1599	18.796
21.2464	20.7403	20.6199	19.5394
13.3645	29.6558	20.3517	22.848
12.7487	28.0896	19.233	15.3374
13.9582	21.8907	11.8431	10.0805

## Sheet: Figure 3E
LC-HFD	HC-HFD	HC-HFD + DMB	HC-HFD + Ab
0.219227	1.81809	0.776496	0.232461
0.692717	3.90375	1.23037
1.22078	1.4879	1.28286	0.524527
0.852339	0.61769	0.550203	0.249201
0.375106	3.10071	0.942788	0.770116

## Sheet: Figure 3F
LC-HFD + pump TMA										LC-HFD + pump Saline
132	132	130	114	138	127	127	155	114	129	133	146	130	141	132	119	123	143	194
423	326	373	399	362	302	364	459	287	448	531	600	586	586	426	512	479	471	600
289	217	300	316	230	206	254	348	217	375	432	563	510	520	431	467	511	388	600
285	205	220	294	192	173	252	272	203	264	326	432	456	563	443	345	386	312	600
199	176	186	207	132	153	171	234	143	209	247	335	336	437	297	251	252	236	499

## Sheet: Figure 3G
LC-HFD Saline in the pump	LC-HFD TMA in the pump
44370	34875
55065	27060
53550	31530
58740	35085
45435	27570
45270	24630
46905	30570
40815	38205
64395	25065
	37680

## Sheet: Figure 3H
LC-HFD Saline in the pump	LC-HFD TMA in the pump
8.82629	16.2006
10.7108	16.1734
17.0446	19.1947
12.182	19.267
14.3188	23.5676
	16.0487
15.1517	21.4997
13.5378	15.5482
12.783	23.8135
7.91156	21.1966

## Sheet: Figure 3I
LC-HFD Saline in the pump	LC-HFD TMA in the pump
31.7787	6.06076
12.5808	14.9138
8.0142	7.81432
	16.266
26.8595	11.0136
47.0595	8.35626
4.01542	6.89722
46.8246
6.46525

## Sheet: Figure 3J
LC-HFD Saline in the pump	LC-HFD TMA in the pump
2.54481	1.92752
1.19796	2.87237
3.04518	3.58613
528.826	2.49717
1.19628	2.19192
362.375	1.93153
1.66571	3.19104
48.5501	3.66515
6.76519

## Sheet: Figure 3K
LC-HFD Saline in the pump	LC-HFD TMA in the pump
2.06216	0.965762
0.872008	1.95958
2.7622	2.35339
	1.1094
0.976176	1.15448
	1.07757
1.25186	2.00418
	2.24787
3.09605

[truncated: 1 more sheets: Figure 3L]
