# Supplementary material for: Inhibition of IRAK4 by microbial trimethylamine blunts metabolic inflammation and ameliorates glycemic control
Source: Nat Metab. 2025 Dec 8;7(12):2531–47. doi: 10.1038/s42255-025-01413-8 (PMC12727497; doi:10.1038/s42255-025-01413-8)
Supplement: Supplementary file 6 — Statistical Source Data and/or gels. [file 42255_2025_1413_MOESM6_ESM.xlsx]

## Sheet: Figure 4A
KINOMEscan Gene Symbol	Entrez Gene Symbol	Percent Control	KINOMEscan Gene Symbol	Entrez Gene Symbol	Percent Control	KINOMEscan Gene Symbol	Entrez Gene Symbol	Percent Control	KINOMEscan Gene Symbol	Entrez Gene Symbol	Percent Control	KINOMEscan Gene Symbol	Entrez Gene Symbol	Percent Control	KINOMEscan Gene Symbol	Entrez Gene Symbol	Percent Control	KINOMEscan Gene Symbol	Entrez Gene Symbol	Percent Control	KINOMEscan Gene Symbol	Entrez Gene Symbol	Percent Control
AAK1	AAK1	90	CAMK2B	CAMK2B	43	DYRK1B	DYRK1B	100	FRK	FRK	100	MAP3K1	MAP3K1	98	NEK5	NEK5	100	PKN2	PKN2	100	SNARK	NUAK2	40
ABL1(E255K)-phosphorylated	ABL1	82	CAMK2D	CAMK2D	95	DYRK2	DYRK2	75	FYN	FYN	85	MAP3K15	MAP3K15	100	NEK6	NEK6	100	PKNB(M.tuberculosis)	pknB	73	SNRK	SNRK	61
ABL1(F317I)-nonphosphorylated	ABL1	73	CAMK2G	CAMK2G	100	EGFR	EGFR	100	GAK	GAK	100	MAP3K2	MAP3K2	54	NEK7	NEK7	100	PLK1	PLK1	66	SRC	SRC	100
ABL1(F317I)-phosphorylated	ABL1	63	CAMK4	CAMK4	100	EGFR(E746-A750del)	EGFR	100	GCN2(Kin.Dom.2,S808G)	EIF2AK4	100	MAP3K3	MAP3K3	100	NEK9	NEK9	85	PLK2	PLK2	82	SRMS	SRMS	81
ABL1(F317L)-nonphosphorylated	ABL1	100	CAMKK1	CAMKK1	100	EGFR(G719C)	EGFR	100	GRK1	GRK1	41	MAP3K4	MAP3K4	97	NIK	MAP3K14	89	PLK3	PLK3	64	SRPK1	SRPK1	100
ABL1(F317L)-phosphorylated	ABL1	78	CAMKK2	CAMKK2	100	EGFR(G719S)	EGFR	100	GRK4	GRK4	100	MAP4K2	MAP4K2	88	NIM1	MGC42105	58	PLK4	PLK4	63	SRPK2	SRPK2	100
ABL1(H396P)-nonphosphorylated	ABL1	100	CASK	CASK	93	EGFR(L747-E749del, A750P)	EGFR	100	GRK7	GRK7	45	MAP4K3	MAP4K3	100	NLK	NLK	100	PRKCD	PRKCD	70	SRPK3	SRPK3	100
ABL1(H396P)-phosphorylated	ABL1	62	CDC2L1	CDK11B	100	EGFR(L747-S752del, P753S)	EGFR	79	GSK3A	GSK3A	100	MAP4K4	MAP4K4	100	OSR1	OXSR1	52	PRKCE	PRKCE	100	STK16	STK16	86
ABL1(M351T)-phosphorylated	ABL1	62	CDC2L2	CDC2L2	100	EGFR(L747-T751del,Sins)	EGFR	100	GSK3B	GSK3B	100	MAP4K5	MAP4K5	100	p38-alpha	MAPK14	100	PRKCH	PRKCH	85	STK33	STK33	85
ABL1(Q252H)-nonphosphorylated	ABL1	100	CDC2L5	CDK13	100	EGFR(L858R)	EGFR	100	HASPIN	GSG2	100	MAPKAPK2	MAPKAPK2	100	p38-beta	MAPK11	99	PRKCI	PRKCI	100	STK35	STK35	100
ABL1(Q252H)-phosphorylated	ABL1	78	CDK11	CDK19	100	EGFR(L858R,T790M)	EGFR	100	HCK	HCK	100	MAPKAPK5	MAPKAPK5	100	p38-delta	MAPK13	100	PRKCQ	PRKCQ	100	STK36	STK36	100
ABL1(T315I)-nonphosphorylated	ABL1	92	CDK2	CDK2	92	EGFR(L861Q)	EGFR	100	HIPK1	HIPK1	100	MARK1	MARK1	95	p38-gamma	MAPK12	100	PRKD1	PRKD1	100	STK39	STK39	96
ABL1(T315I)-phosphorylated	ABL1	53	CDK3	CDK3	95	EGFR(S752-I759del)	EGFR	90	HIPK2	HIPK2	21	MARK2	MARK2	100	PAK1	PAK1	83	PRKD2	PRKD2	100	SYK	SYK	93
ABL1(Y253F)-phosphorylated	ABL1	84	CDK4-cyclinD1	CDK4	100	EGFR(T790M)	EGFR	95	HIPK3	HIPK3	100	MARK3	MARK3	100	PAK2	PAK2	82	PRKD3	PRKD3	100	TAK1	MAP3K7	100
ABL1-nonphosphorylated	ABL1	100	CDK4-cyclinD3	CDK4	69	EIF2AK1	EIF2AK1	100	HIPK4	HIPK4	100	MARK4	MARK4	100	PAK3	PAK3	100	PRKG1	PRKG1	100	TAOK1	TAOK1	100
ABL1-phosphorylated	ABL1	75	CDK5	CDK5	88	EPHA1	EPHA1	100	HPK1	MAP4K1	99	MAST1	MAST1	98	PAK4	PAK4	100	PRKG2	PRKG2	100	TAOK2	TAOK2	64
ABL2	ABL2	100	CDK7	CDK7	90	EPHA2	EPHA2	100	HUNK	HUNK	100	MEK1	MAP2K1	96	PAK6	PAK6	92	PRKR	EIF2AK2	86	TAOK3	TAOK3	85
ACVR1	ACVR1	92	CDK8	CDK8	100	EPHA3	EPHA3	100	ICK	ICK	73	MEK2	MAP2K2	81	PAK7	PAK7	100	PRKX	PRKX	100	TBK1	TBK1	71
ACVR1B	ACVR1B	96	CDK9	CDK9	100	EPHA4	EPHA4	96	IGF1R	IGF1R	100	MEK3	MAP2K3	57	PCTK1	CDK16	100	PRP4	PRPF4B	100	TEC	TEC	100
ACVR2A	ACVR2A	100	CDKL1	CDKL1	100	EPHA5	EPHA5	98	IKK-alpha	CHUK	48	MEK4	MAP2K4	45	PCTK2	CDK17	100	PYK2	PTK2B	72	TESK1	TESK1	100
ACVR2B	ACVR2B	100	CDKL2	CDKL2	100	EPHA6	EPHA6	100	IKK-beta	IKBKB	57	MEK5	MAP2K5	68	PCTK3	CDK18	100	QSK	KIAA0999	75	TGFBR1	TGFBR1	100
ACVRL1	ACVRL1	100	CDKL3	CDKL3	100	EPHA7	EPHA7	100	IKK-epsilon	IKBKE	100	MEK6	MAP2K6	100	PDGFRA	PDGFRA	91	RAF1	RAF1	100	TGFBR2	TGFBR2	100
ADCK3	CABC1	100	CDKL5	CDKL5	89	EPHA8	EPHA8	100	INSR	INSR	69	MELK	MELK	92	PDGFRB	PDGFRB	100	RET	RET	100	TIE1	TIE1	100
ADCK4	ADCK4	100	CHEK1	CHEK1	100	EPHB1	EPHB1	100	INSRR	INSRR	81	MERTK	MERTK	100	PDPK1	PDPK1	100	RET(M918T)	RET	100	TIE2	TEK	100
AKT1	AKT1	100	CHEK2	CHEK2	100	EPHB2	EPHB2	83	IRAK1	IRAK1	41	MET	MET	100	PFCDPK1(P.falciparum)	CDPK1	100	RET(V804L)	RET	100	TLK1	TLK1	100
AKT2	AKT2	100	CIT	CIT	100	EPHB3	EPHB3	100	IRAK3	IRAK3	90	MET(M1250T)	MET	100	PFPK5(P.falciparum)	MAL13P1.279	57	RET(V804M)	RET	96	TLK2	TLK2	100
AKT3	AKT3	100	CLK1	CLK1	100	EPHB4	EPHB4	95	IRAK4	IRAK4	28	MET(Y1235D)	MET	100	PFTAIRE2	CDK15	81	RIOK1	RIOK1	84	TNIK	TNIK	100
ALK	ALK	100	CLK2	CLK2	46	EPHB6	EPHB6	67	ITK	ITK	100	MINK	MINK1	42	PFTK1	CDK14	100	RIOK2	RIOK2	100	TNK1	TNK1	100
ALK(C1156Y)	ALK	91	CLK3	CLK3	100	ERBB2	ERBB2	100	JAK1(JH1domain-catalytic)	JAK1	100	MKK7	MAP2K7	75	PHKG1	PHKG1	100	RIOK3	RIOK3	93	TNK2	TNK2	96
ALK(L1196M)	ALK	100	CLK4	CLK4	100	ERBB3	ERBB3	100	JAK1(JH2domain-pseudokinase)	JAK1	100	MKNK1	MKNK1	100	PHKG2	PHKG2	55	RIPK1	RIPK1	87	TNNI3K	TNNI3K	93
AMPK-alpha1	PRKAA1	100	CSF1R	CSF1R	100	ERBB4	ERBB4	100	JAK2(JH1domain-catalytic)	JAK2	26	MKNK2	MKNK2	80	PIK3C2B	PIK3C2B	100	RIPK2	RIPK2	77	TRKA	NTRK1	100
AMPK-alpha2	PRKAA2	100	CSF1R-autoinhibited	CSF1R	92	ERK1	MAPK3	100	JAK3(JH1domain-catalytic)	JAK3	42	MLCK	MYLK3	100	PIK3C2G	PIK3C2G	100	RIPK4	RIPK4	58	TRKB	NTRK2	100
ANKK1	ANKK1	35	CSK	CSK	100	ERK2	MAPK1	97	JNK1	MAPK8	98	MLK1	MAP3K9	98	PIK3CA	PIK3CA	100	RIPK5	DSTYK	41	TRKC	NTRK3	97
ARK5	NUAK1	100	CSNK1A1	CSNK1A1	100	ERK3	MAPK6	67	JNK2	MAPK9	80	MLK2	MAP3K10	62	PIK3CA(C420R)	PIK3CA	77	ROCK1	ROCK1	100	TRPM6	TRPM6	100
ASK1	MAP3K5	92	CSNK1A1L	CSNK1A1L	78	ERK4	MAPK4	100	JNK3	MAPK10	81	MLK3	MAP3K11	75	PIK3CA(E542K)	PIK3CA	88	ROCK2	ROCK2	66	TSSK1B	TSSK1B	95
ASK2	MAP3K6	100	CSNK1D	CSNK1D	98	ERK5	MAPK7	100	KIT	KIT	100	MRCKA	CDC42BPA	100	PIK3CA(E545A)	PIK3CA	71	ROS1	ROS1	65	TTK	TTK	96
AURKA	AURKA	81	CSNK1E	CSNK1E	100	ERK8	MAPK15	100	KIT(A829P)	KIT	100	MRCKB	CDC42BPB	100	PIK3CA(E545K)	PIK3CA	90	RPS6KA4(Kin.Dom.1-N-terminal)	RPS6KA4	100	TXK	TXK	93
AURKB	AURKB	85	CSNK1G1	CSNK1G1	100	ERN1	ERN1	100	KIT(D816H)	KIT	99	MST1	STK4	100	PIK3CA(H1047L)	PIK3CA	88	RPS6KA4(Kin.Dom.2-C-terminal)	RPS6KA4	93	TYK2(JH1domain-catalytic)	TYK2	47
AURKC	AURKC	99	CSNK1G2	CSNK1G2	100	FAK	PTK2	100	KIT(D816V)	KIT	100	MST1R	MST1R	100	PIK3CA(H1047Y)	PIK3CA	95	RPS6KA5(Kin.Dom.1-N-terminal)	RPS6KA5	84	TYK2(JH2domain-pseudokinase)	TYK2	100
AXL	AXL	100	CSNK1G3	CSNK1G3	100	FER	FER	71	KIT(L576P)	KIT	100	MST2	STK3	100	PIK3CA(I800L)	PIK3CA	100	RPS6KA5(Kin.Dom.2-C-terminal)	RPS6KA5	100	TYRO3	TYRO3	75
BIKE	BMP2K	70	CSNK2A1	CSNK2A1	62	FES	FES	100	KIT(V559D)	KIT	100	MST3	STK24	100	PIK3CA(M1043I)	PIK3CA	100	RSK1(Kin.Dom.1-N-terminal)	RPS6KA1	93	ULK1	ULK1	39
BLK	BLK	91	CSNK2A2	CSNK2A2	85	FGFR1	FGFR1	85	KIT(V559D,T670I)	KIT	100	MST4	MST4	100	PIK3CA(Q546K)	PIK3CA	86	RSK1(Kin.Dom.2-C-terminal)	RPS6KA1	100	ULK2	ULK2	91
BMPR1A	BMPR1A	100	CTK	MATK	100	FGFR2	FGFR2	99	KIT(V559D,V654A)	KIT	100	MTOR	MTOR	100	PIK3CB	PIK3CB	96	RSK2(Kin.Dom.1-N-terminal)	RPS6KA3	44	ULK3	ULK3	41
BMPR1B	BMPR1B	85	DAPK1	DAPK1	100	FGFR3	FGFR3	100	KIT-autoinhibited	KIT	97	MUSK	MUSK	96	PIK3CD	PIK3CD	100	RSK2(Kin.Dom.2-C-terminal)	RPS6KA3	86	VEGFR2	KDR	96
BMPR2	BMPR2	97	DAPK2	DAPK2	40	FGFR3(G697C)	FGFR3	100	LATS1	LATS1	100	MYLK	MYLK	65	PIK3CG	PIK3CG	100	RSK3(Kin.Dom.1-N-terminal)	RPS6KA2	96	VRK2	VRK2	100
BMX	BMX	90	DAPK3	DAPK3	36	FGFR4	FGFR4	84	LATS2	LATS2	100	MYLK2	MYLK2	87	PIK4CB	PI4KB	75	RSK3(Kin.Dom.2-C-terminal)	RPS6KA2	100	WEE1	WEE1	96
BRAF	BRAF	100	DCAMKL1	DCLK1	57	FGR	FGR	100	LCK	LCK	80	MYLK4	MYLK4	100	PIM1	PIM1	83	RSK4(Kin.Dom.1-N-terminal)	RPS6KA6	50	WEE2	WEE2	67
BRAF(V600E)	BRAF	72	DCAMKL2	DCLK2	100	FLT1	FLT1	75	LIMK1	LIMK1	85	MYO3A	MYO3A	100	PIM2	PIM2	100	RSK4(Kin.Dom.2-C-terminal)	RPS6KA6	100	WNK1	WNK1	100
BRK	PTK6	100	DCAMKL3	DCLK3	100	FLT3	FLT3	100	LIMK2	LIMK2	72	MYO3B	MYO3B	98	PIM3	PIM3	96	S6K1	RPS6KB1	98	WNK3	WNK3	100
BRSK1	BRSK1	100	DDR1	DDR1	100	FLT3(D835H)	FLT3	100	LKB1	STK11	72	NDR1	STK38	26	PIP5K1A	PIP5K1A	100	SBK1	SBK1	59	YANK1	STK32A	100
BRSK2	BRSK2	84	DDR2	DDR2	100	FLT3(D835Y)	FLT3	100	LOK	STK10	100	NDR2	STK38L	91	PIP5K1C	PIP5K1C	100	SGK	SGK1	100	YANK2	STK32B	100
BTK	BTK	100	DLK	MAP3K12	100	FLT3(ITD)	FLT3	90	LRRK2	LRRK2	100	NEK1	NEK1	100	PIP5K2B	PIP4K2B	100	SgK110	SgK110	100	YANK3	STK32C	100
BUB1	BUB1	100	DMPK	DMPK	100	FLT3(K663Q)	FLT3	100	LRRK2(G2019S)	LRRK2	100	NEK10	NEK10	100	PIP5K2C	PIP4K2C	70	SGK2	SGK2	100	YES	YES1	100
CAMK1	CAMK1	100	DMPK2	CDC42BPG	83	FLT3(N841I)	FLT3	100	LTK	LTK	100	NEK11	NEK11	100	PKAC-alpha	PRKACA	94	SGK3	SGK3	40	YSK1	STK25	100
CAMK1D	CAMK1D	100	DRAK1	STK17A	100	FLT3(R834Q)	FLT3	100	LYN	LYN	92	NEK2	NEK2	100	PKAC-beta	PRKACB	100	SIK	SIK1	97	YSK4	YSK4	91
CAMK1G	CAMK1G	100	DRAK2	STK17B	100	FLT3-autoinhibited	FLT3	81	LZK	MAP3K13	99	NEK3	NEK3	78	PKMYT1	PKMYT1	100	SIK2	SIK2	100	ZAK	ZAK	94
CAMK2A	CAMK2A	40	DYRK1A	DYRK1A	100	FLT4	FLT4	91	MAK	MAK	100	NEK4	NEK4	100	PKN1	PKN1	98	SLK	SLK	73	ZAP70	ZAP70	100

## Sheet: Figure 4B
TMA (M)	% IRAK4 - activity
1e-09	101
1e-08	97
1e-07	90
1e-06	74
1e-05	46
0.0001	33
0.01	19

## Sheet: Figure 4C
Control	LPS	LPS + TMA (5uM)	LPS + TMA (25uM)	LPS + TMA (50uM)	LPS + TMA (100uM)	LPS + TMA (200uM)	PF
0.019003	1	0.95986	0.902657	0.799302	0.67675	0.62517	0.046151
0.016156	1	0.973323	0.968251	0.897238	0.668984	0.69397	0.018411
0.027104	1	1.01923	1.04727	0.961235	0.651119	0.630318	0.010085

## Sheet: Figure 4D
Control	LPS	LPS + TMA (5uM)	LPS + TMA (25uM)	LPS + TMA (50uM)	LPS + TMA (100uM)	LPS + TMA (200uM)	PF
0.076125	1	0.866436	0.978547	0.768858	0.56609	0.582007	0.207612
0.040151	1	0.973547	1.00378	0.823335	0.531412	0.540387	0.048654
0.045714	1	0.986286	0.982857	0.792	0.555429	0.499429	0.033143

## Sheet: Figure 4E
Control	PMA+Ion	PMA + Ion + TMA	PMA + Ion + PF
0.123016	1	1.0129	0.355159
0.364742	1	0.844985	0.802432
0.217472	1	1.16729	0.921933

## Sheet: Figure 4F
Time (min)	Control						TMA
0	1	1	1	1			0.937557	1.07717	0.966667	1.17297
5	1.75	1.39663	1.58654	2.28239			0.553633	1.18615	0.856481	1.97644
10	1.37446	1.53165	3.425	2.37798			0.457219	0.970886	2.19595	1.28711
15	1.30907	2.6063	6.13636	4.09434			0.677026	2.03824	3.22917	1.34495
30	0.975163	2.78196	0.863636	2.02067			0.678992	1.53101	1.29237	1.40637
60	1.24213	1.59325	1.16279	1.88868			1.04044	1.19887	1.13636	1.65139

## Sheet: Figure 4G
Control	LPS	LPS + TMA (5uM)	LPS + TMA (25uM)	LPS + TMA (50uM)	LPS + TMA (100uM)	LPS + TMA (200uM)
1	2.75939	2.23837	0.915196	0.248037	0.870062	0.611873
1	2.72868	2.15615	2.0625	1.12558	1.23315	0.985357
1	1.73625	1.90039	1.66468	0.722816	0.568718	2.36216
1	2.10149	2.3479	2.41243	1.64084	1.22165	0.848115

## Sheet: Figure 4H
Time (min)	Control				TMA
0	1	1	1	1	1.41163	1.21971	1.09565	1.38447
5	3.37778	3.67111	1.92558	1.86103	2.5156	2.53571	1.39219	1.45287
10	3.03225	5.11553	3.23115	5.61213	2.83954	2.57472	2.78617	2.53993
15	2.92881	4.4133	5.4931	5.95776	2.7627	2.24399	2.51053	3.08595
30	2.68861	2.19245	2.58261	3.43717	1.31095	2.25783	1.05968	0.396995
60	2.2626	4.21319	1.8	3.26301	1.53313	3.26301	0.947015	1.04157

## Sheet: Figure 4I
Control	LPS	LPS + TMA (5uM)	LPS + TMA (25uM)	LPS + TMA (50uM)	LPS + TMA (100uM)	LPS + TMA (200uM)
1	2.53077	2.76601	2.6107	2.45665	1.41552	1.41626
1	3.35051	4.27401	3.27489	3.49643	1.90483	1.35836
1	2.33627	2.86131	3.63158	2.24787	1.94752	0.450121
1	3.36648	2.51421	3.31731	1.73438	0.96	1.14919

## Sheet: Figure 4J
Not applicable
