# Supplementary material for: Inhibition of IRAK4 by microbial trimethylamine blunts metabolic inflammation and ameliorates glycemic control
Source: Nat Metab. 2025 Dec 8;7(12):2531–47. doi: 10.1038/s42255-025-01413-8 (PMC12727497; doi:10.1038/s42255-025-01413-8)
Supplement: Supplementary file 7 — Statistical Source Data and/or gels. [file 42255_2025_1413_MOESM7_ESM.xlsx]

## Sheet: Figure 5A
Time (min)	WT HFD										Irak4 -/- HFD
0		234.208	180.16	172.954	174.755	189.168	176.557	144.128	174.755		135.12	147.731		113.501	162.144	183.763	199.978	190.97
15		493.638	372.931	329.693	315.28	398.154	371.13	396.352	317.082		315.28	356.717		338.701	259.43	290.058	468.416	288.256
30		598.131	560.298	428.781	403.558	252.224	234.208	187.366	272.042		297.264	279.248		237.811	257.629	255.827	270.24	281.05
60		392.749	553.091	369.328	237.811	259.43	208.986	189.168	185.565		208.986	185.565		108.096	230.605	225.2	237.811	169.35
90		335.098	481.027	246.819	239.613	198.176	205.382	180.16	217.994		171.152	169.35		142.326	169.35	194.573	194.573	135.12
120		284.653	403.558	180.16	174.755	185.565	183.763	126.112	169.35		140.525	163.946		142.326	149.533	160.342	207.184	138.723

## Sheet: Figure 5B
WT HFD	Irak4-/- HFD
48724	25943
56629	25848
37077
32064	20930
29578	25146
27348	26484
	30686
24214	23295
26835

## Sheet: Figure 5C
WT HFD	Irak4 -/- HFD
233.624	6.65076
1331.51	11.42
14.9861	21.7886
8812.42	49.3763
279.488	64.7852
19.5063	76.7472
30.5489	18.3123
3508.87	5.47536
8045.25
289.603

## Sheet: Figure 5D
WT HFD	Irak4 -/- HFD
12.4173	6.71851
18.4099	8.34378
8.24536	6.89006
56.9089	5.23265
8.61725	9.0751
7.67805	9.23472
12.7771	8.9864
12.635	4.99477
43.771
12.2065

## Sheet: Figure 5E
WT HFD	Irak4 -/- HFD
1.28564	0.32882
5.09777	1.15992
0.558831	0.491979
	0.612674
1.16202	1.00957
0.730056	1.04323
0.813155	0.814953
4.06904	0.278156
3.87052
1.09715

## Sheet: Figure 5F
WT HFD	Irak4 -/- HFD
1.49536
1.35356	0.410731
	0.477539
2.10679	0.609862
	0.922171
	0.9008

## Sheet: Figure 5G
WT HFD	Irak4 -/- HFD
1.43789	1.11935
1.25572	0.361298
	0.574672
2.77625	0.669096
	1.01325
	0.63615

## Sheet: Figure 5H
WT HFD	Irak4 -/- HFD
1.13036	2.12149
0.930817	0.265039
	1.13797
1.39859	1.21735
	1.6091
	0.751501

## Sheet: Figure 5I
Time (min)	HFD								HFD PF0665
0	151.334	120.707	118.906	216.192	90.08	97.2864	145.93	136.922	91.8816	111.699	183.763	124.31	113.501	115.302	72.064
15	246.819	174.755	371.13	414.368	272.042	338.701	335.098	344.106	297.264	329.693	466.614	317.082	306.272	454.003	261.232
30	347.709	198.176	383.741	434.186	360.32	410.765	356.717	448.598	302.669	365.725	353.114	342.304	277.446	443.194	362.122
60	293.661	272.042	358.518	407.162	261.232	324.288	358.518	369.328	302.669	347.709	255.827	304.47	236.01	345.907	272.042
90	367.526	221.597	371.13	342.304	221.597	273.843	264.835	322.486	210.787	219.795	162.144	308.074	154.938	234.208	187.366
120	243.216	241.414	254.026	284.653	201.779	198.176	234.208	264.835	145.93	122.509	149.533	192.771	135.12	174.755	149.533

## Sheet: Figure 5J
HFD	HFD + PF0665
36145	29551
26416	32875
40793	31105
44360	34658
30375	25443
35969	37671
36361	28632
41009

[truncated: 4 more sheets: Figure 5K, Figure 5L, Figure 5M, Figure 5N]
