# Supplementary material for: Inhibition of IRAK4 by microbial trimethylamine blunts metabolic inflammation and ameliorates glycemic control
Source: Nat Metab. 2025 Dec 8;7(12):2531–47. doi: 10.1038/s42255-025-01413-8 (PMC12727497; doi:10.1038/s42255-025-01413-8)
Supplement: Supplementary file 8 — Statistical Source Data and/or gels. [file 42255_2025_1413_MOESM8_ESM.xlsx]

## Sheet: ED Figure 1A
Months	CHD
2	29.4	28.2	24.8	25.6	23.8	25.9	24.5	24.3	25.1	24.2	24.8	25.6	23.8	25.9	24.5	24.3	25.1	24.2	24.8	25.6	24.2	24.8	23.7	23.7	25.3	24	25.2	23.2	23.8	21.9	21.2	23.4	21.6	21.6	22.2	22.9	24.2	25.6	23.8	25.9	24.5	25.1	24.2	24.8	25.6	21.4
3	33	32		30	26.7	29.7	28.8	29.3	27.6	27.3	28.7	29.7	26.7	29.7	28.8	29.3	27.6	27.3	28.7	29.7	27.8	27.8	27.2	26.7	28.6	28.5	28.3	29.4	29.7	29.3	26.4	30.5	29.1	30	29	30.3	30	30	26.7	29.7	28.8	27.6	27.3	28.7	29.7	28.4	24.9	25	24.7
5	37.7	36.6		33.7	28.5	34.4		34.1	29.9		31	33	28.5	34.4		34.1	29.9		31	33									31.5	32.6	28.9	34.2	31.3	34	31.5	34.4	34.6	33.7	28.5	34.4		29.9		31	33		28.5	30.5	32.3
7					32.2	38.2		36.9	34.2		34.8	37.6	32.2	38.2		36.9	34.2		34.8	37.6																			32.2	38.2		34.2		34.8	37.6	35.9	30.6	32	41.7
Months	HFD
2	18.5	20.8	20.4	19.1	26.6	28.1	28.2	23.7	25.3	25.8	25.7	24.9	26	25.2	24.8	25.8	24.4	24.7	25.7	27.3	27.8	26.1	26.5	27.2	23.8	27	25.8	26.9	26.7	21.7	23	24.3	25.9	24.7	28.1	28.2	25.3	25.8	25.7	24.9	23	23	24.3	24.7	21.8	22.4	24.1	27.5	23.9
3					29	32	34	30	34	32	32	30	32.2	31.7	31.2	32.7	32.1	33	32.3	31.2	34.4	32.4	31.8	32.3	28	32.9	30.7	34.4	31.8	28.4	27.3	26.9	32	29.8	32	34	34	32	32	30	27.4	27.3	26.9	29.8	27.1	30.8	34.3	35.8	34.5
5						37.2	39.2		38.2	38	37.6	34	42	38.3	41	38.8	42	42.7	36.7									46.8	44.2	38.7	36.3	35.2	40.7	32.4	37.2	39.2	38.2	38	37.6	34	37.4	36.3	35.2	32.4	35.4	40.1	42.5	44	42.8
7													46.5	44.7	44.9	47.1	47.1		41									50.4	47.2	44.3	40.6	41.5	46.5	43.1							44.4	40.6	41.5	43.1	38.3	42	45.4	44.1	42.4
[truncated: 36 more columns]

## Sheet: ED Figure 1B
Months	CHD
2	940.5	807.75			1114.5	921	1108.5	1068.75	1131	1058.25	998.25	1118.25	1114.5	921	1108.5	1068.75	1131	1058.25	998.25	1118.25	1158	1216.5	1217.25	1001.25	1055.25			1047.75	1146.75	1169.25	964.5	1224.75	1227.75	1041.75	1200.75	1157.25	850.5		1114.5	921	1108.5	1131	1058.25	998.25	1118.25	1099.5
3	1140			1189.5	1124.25	1104	951		1030.5	1062	927.75	1080	1124.25	1104	951		1030.5	1062	927.75	1080		1162.5	1070.25	1055.25	998.25	1143.75	1011.75	1194.75	950.25	971.25	899.25	1049.25		909.75	982.5	999.75	1084.5	1189.5	1124.25	1104	951	1030.5	1062	927.75	1080	1092.75	972.75	1155	1057.5
5				1286.25	947.25	1087.5		904.5	1005		696.75	975.75	947.25	1087.5		904.5	1005		696.75	975.75									1056	1038	908.25	1188	1122.75	968.25	1136.25	1050.75	1294.5	1286.25	947.25	1087.5		1005		696.75	975.75	951.75		1004.25	1032
7						1279.5		1111.5	1101			1133.25		1279.5		1111.5	1101			1133.25																				1279.5		1101			1133.25	1258.5	904.5	888.75	1038
Months	HFD
2	1279.5	1323	1508.25	1254.75	1293	1404.75	1197	1155.75	857.25	1177.5	1221.75	1098	1164.75	1310.25	1492.5	1355.25	1261.5	1250.25	1272	1308.75	1466.25	1236.75	1118.25	1144.5	1140	1142.25	1242	1116	1253.25	1374.75	1380	1194	1220.25	1171.5	1371	1179.75	1197	857.25	1177.5	1098	1164.75	1310.25	1492.5	1267.5	1171.5	1371	1197	1106.25	1033.5
3									906	1294.5		1164	1017	1117.5	1137	1328.25	990	1164	1196.25	1023	1115.25	1163.25	1323	1271.25	1090.5	1286.25	1216.5	1142.25	1204.5	1259.25	1083.75	1335.75	1297.5	1158	978	1198.5	1151.25	906	1294.5	1164	1017	1117.5	1137	1291.5	1158	978	1151.25	1298.25	1161
5									1063.5	1275.75		1314	1137	1345.5	1208.25																1346.25	1197.75	1170.75	1102.5	1375.5	1094.25	841.5	1063.5	1275.75	1314	1137	1345.5	1208.25	1130.25	1102.5	1375.5	841.5	1197.75	1534.5
7																1195.5	1222.5	1024.5	1151.25	1108.5		1365										1155.75	988.5	973.5	1218.75	1173.75	1034.25							1272	973.5	1218.75	1034.25	1192.5
[truncated: 35 more columns]

## Sheet: ED Figure 1C
Please see Supplementary Table 1

## Sheet: ED Figure 1D
Score plots from O-PLS-DA models segragating eight groups of mice according to diet and age based on 1H-NMR metabotyping. For 1H-NMR spectra related to this plot please see data availability statement.

## Sheet: ED Figure 1E
Empirical assessment of of the significance of goodness-of-fit parameters related to ED Figure 1 panel D
