# Supplementary material for: Inhibition of IRAK4 by microbial trimethylamine blunts metabolic inflammation and ameliorates glycemic control
Source: Nat Metab. 2025 Dec 8;7(12):2531–47. doi: 10.1038/s42255-025-01413-8 (PMC12727497; doi:10.1038/s42255-025-01413-8)
Supplement: Supplementary file 9 — Statistical Source Data and/or gels. [file 42255_2025_1413_MOESM9_ESM.xlsx]

## Sheet: ED Figure 2A
Please see Supplementary tables 2-4

## Sheet: ED Figure 2B
Please see Supplementary tables 2-4
