# Supplementary material for: Inhibition of IRAK4 by microbial trimethylamine blunts metabolic inflammation and ameliorates glycemic control
Source: Nat Metab. 2025 Dec 8;7(12):2531–47. doi: 10.1038/s42255-025-01413-8 (PMC12727497; doi:10.1038/s42255-025-01413-8)
Supplement: Supplementary file 10 — Statistical Source Data and/or gels. [file 42255_2025_1413_MOESM10_ESM.xlsx]

## Sheet: ED Figure 3A
CHD	LC-HFD	HC-HFD
1.9	0.9	0.8
0.7	1.3	1
1.9	1.8	1.7
3.1	2.5	1.2
3.3	0.1	1.5
0.7	1.8	1
3	2	1.6
0.9	0.9	1.7
0.8	2.5	1.8
3	2.5	2.1

## Sheet: ED Figure 3B
Diet	total NFkB	pNFkB	ratio pNFkB/total NFkB
LC-HFD	2999.78	13363.7	4.45491
LC-HFD	4145.1	9389.12	2.26511
LC-HFD	7890.55	9714.75	1.23119
LC-HFD	4878.19	10352.8	2.12226
LC-HFD	3395.15	7926.17	2.33456
LC-HFD	3863.32	8879.75	2.29848
LC-HFD	2684	9766.77	3.63888
HC-HFD	7362.7	8330.27	1.13141
HC-HFD	12823.6	11013.1	0.858818
HC-HFD	7528.46	7969.53	1.05859
HC-HFD	10821.9	10576.1	0.977287
HC-HFD	7147.26	12105.8	1.69377
HC-HFD	8375.64	10456.1	1.2484
HC-HFD	7250.6	12964.4	1.78804

## Sheet: ED Figure 3D
Representative Chromatogram of target methylamines

## Sheet: ED Figure 3E
Proncipal Component Biplot of plasma methylamines by UPLC-MS/MS. For raw spectra please see Data availability statement.

## Sheet: ED Figure 3F
CHD	LC HFD	HC HFD
57.46	2.55	15.15
114.69	6.78	48.52
167.81	4.81	51.01
94.4	12.07	31.69
65.64	5.61	29.43
