# Supplementary material for: Inhibition of IRAK4 by microbial trimethylamine blunts metabolic inflammation and ameliorates glycemic control
Source: Nat Metab. 2025 Dec 8;7(12):2531–47. doi: 10.1038/s42255-025-01413-8 (PMC12727497; doi:10.1038/s42255-025-01413-8)
Supplement: Supplementary file 11 — Statistical Source Data and/or gels. [file 42255_2025_1413_MOESM11_ESM.xlsx]

## Sheet: ED Figure 4A
Pre DMB	Post DMB
34.1	0.8
27.4	1.5
48.7	7.3
44.2	9.6
31.4	14.7
For UPLC-MS/MS spectra relevant to these data please see the Data Availability Section

## Sheet: ED Figure 4B
Pre DMB	Post DMB
21.6	1.1
18.6	2.7
23.1	2.1
28.7	3.6
21.1	3.6
For UPLC-MS/MS spectra relevant to these data please see the Data Availability Section

## Sheet: ED Figure 4C
Pre DMB	Post DMB
27884.6	1470.1
34850.7	1223.3
44405.1	3164
40850.6	2476.4
49529.2	2901
For UPLC-MS/MS spectra relevant to these data please see the Data Availability Section

## Sheet: ED Figure 4D
Pre DMB	Post DMB
7885.4	566.7
8142.7	425.4
10446.1	910.8
9013.6	498.4
10231.1	632.1
For UPLC-MS/MS spectra relevant to these data please see the Data Availability Section

## Sheet: ED Figure 4E
Time (Days)	Low Choline HFD										High Choline HFD										High Choline HFD DMB										High Choline HFD Antibiotics
0	21.5	22.3	22.7	21	24	22.1	23.2	21.6	21.4	22.3	21.1	23.1	21.2	21.9	21.2	22.2	21.7	24.4	22.9	20.5	23.4	22.8	20.3	21.4	21.9	21.8	21.3	21.8	22.1	20	22.3	22.4	22.6	20.5	23	21.1	21.2	22.9	20.5	21.6
7	22.5	25.5	27.3	24.1	27.3	24.6	25.7	25.1	24.8	25	23.2	25.5	22.3	24.2	22.8	22.8	22.4	25.7	23.6	22.5	23.8	23.7	21.3	22.4	23.1	21.7	22.6	22.9	23.7	20.8	24.2	23.7	22.6	14.2	20	22	15.9	23.6	20.5	20.3
14	25.98	27.15	28.67	23.4	29.02	26.49	26.97	27.12	26.39	25.97	24.33	27.5	23.24	25.35	24.6	24.14	24.17	27.5	25.7	24.6	24.47	24.6	22.16	23.74	24.2	22.56	22.93	23.58	24.31	21.01	25.03	23.63	23.55	20.7	23.11	22.2	21.52	24.31	20.64	23.2
21	26.28	29.48	30.81	27.61	29.78	28.58	28.67	28.66	27.51	27.36	25.19	28.2	23.45	26.42	25.66	25.61	24.79	28.28	26.68	26.08	26.11	25.48	22.85	23.56	25.16	23.74	22.98	24.65	25.71	22.02	26.78	24.83	24.33	21.24	24.61	23.98	23.35	24.9	21.97	23.9
35	25.38	30.5	32.51	30.73	29.57	30.82	29.89	30.53	29.93	30.39	26.54	29.6	25.18	28.35	26.92	27.43	25.22	29.02	27.08	26.67	27.77	26.9	23.71	24.37	25.97	25.59	24.77	26.45	27.41	23.25	27.41	25.63	24.54	23.33	26.56	26.21	26.01	26.46	23.36	25.71
42	26.26	30.88	32.42	31.03	30.1	31.18	30.62	30.31	29.78	31.24	27	30.89	25.59	28.79	28.25	28.01	25.45	29.5	27.32	26.34	28.74	28.42	24.38	24.98	27.22	26.81	25.01	27.01	27.12	28.18	27.98	26.23	25.83	24.37	26.02	27.23	26.93	28.24	25.17	26.67
49	26.14	32.07	34.29	33.01	30.78	32.5	30.92	31.79	31.47	32.42	28.49	32.38	25.44	30.03	28.94	28.46	25.85	31.76	28.67	27.43	29.34	28.82	23.54	25.98	27.64	26.89	26.19	28.32	29.15	25.44	28.27	26.19	26.92	23.53	25.81	26.77	25.92	27.75	25.52	26.45

## Sheet: ED Figure 4H
Time (Days)	Low Choline HFD TMA in the pump										Low choline HFD Saline in the pump
0	20.6	19.9	20.3	19.8	19	23.6	19.7	20.3	20.2	21.3	20.2	17.9	22.1	20.3	21.6	19.9	19.9	18.5	22	20.5
7	24.7	23.3	24.2	25.1	23.4	27.4	23.4	24.3	23.2	26.7	22.2	20.5	26.1	24.1	25	23.7	22.8	21.5	26.2	26.6
14	26.17	25.1	26.01	26.66	25.29	28.96	24.58	25.23	23.84	29.33	24	21.46	28.76	26.26	26.62	25.03	25.2	22.62	27.72	28.4
21	28.12	26.32	27.4	26.99	26.31	30.72	25.83	27.08	25.71	31.5	24.19	22.85	30.22	28.88	29.25	26.45	27.31	23.73	29.23	30.14
35	30.36	28.35	29.79	27.85	27.4	32.78	27.28	29.75	28.07	34.7	25.06	23.51	31.52	32.23	31.34	29.46	30.02	24.49	32.23	33.85
42	32.06	28.24	30.24	28.77	27.73	33.38	28.01	30.17	28.24	35.19	28	24.4	32.49	32.71	32.02		29.12	25.29	31.58	33.62
49	33.82	29.99	31.9	29.94	28.82	35.62	28.17	32.34	30.04	36.75	29.74	25.24	33.32	34.98	33.53		30.32	26.19	32.76	36.43

## Sheet: ED Figure 4I
Time (min)	Low Choline HFD TMA in the pump										Low Choline HFD Saline in the pump
0	0.0760569	0.0785911	0.0735214	0.0659075	0.101344	0.0836559	0.154049	0.183929	0.139044	0.164028	0.121484	0.123997	0.0937705	0.0937705	0.103865	0.108906	0.121484	0.101344	0.126508
30	0.116457	0.0811241	0.0887156	0.0785911	0.0836559	0.525458	0.103865	0.159041	0.118971	0.0659075	0.335692	0.466852	0.362177	0.462137	0.516123	0.452695	0.393311	0.405239	0.640872
120	0.146552	0.161535	0.154049	0.183929	0.14405	0.198806	0.154049	0.154049	0.101344	0.149052	0.760726	0.376569	0.213642	0.513786	0.350154	0.457418	0.371775	0.410004	0.421895
