# Supplementary material for: Inhibition of IRAK4 by microbial trimethylamine blunts metabolic inflammation and ameliorates glycemic control
Source: Nat Metab. 2025 Dec 8;7(12):2531–47. doi: 10.1038/s42255-025-01413-8 (PMC12727497; doi:10.1038/s42255-025-01413-8)
Supplement: Supplementary file 12 — Statistical Source Data and/or gels. [file 42255_2025_1413_MOESM12_ESM.xlsx]

## Sheet: ED Figure 5A
log[TMA], nM	IRAK4
-1	2.99e-09
-0.29414	3.99e-09
0.181844	3.7e-09
0.659916	3.53e-09
1.13672	2.59e-09
1.6149	1.8e-09
2.0899	8.7e-10
2.5682	9.6e-10
3.04532	1.08e-09
3.52244	7.7e-10
4	7.8e-10
4.47712	9.6e-10

## Sheet: ED Figure 5B
log[TMA], nM	ANKK1
-1	4.49e-07	3.24e-07
-0.29414	3.21e-07	4.42e-07
0.181844	4.82e-07	3.83e-07
0.659916	4.02e-07	3.07e-07
1.13672	4.98e-07	3.29e-07
1.6149	3.87e-07	3.81e-07
2.0899	4.17e-07	3.95e-07
2.5682	3.4e-07	3.18e-07
3.04532	4.51e-07	3.33e-07
3.52244	4.36e-07	4.05e-07
4	3.76e-07	4.1e-07
4.47712	3.76e-07	3.86e-07

## Sheet: ED Figure 5C
log[TMA], nM	HIPK2
-1	2.7e-07	2.54e-07
-0.29414	2.61e-07	3.12e-07
0.181844	2.71e-07	3.89e-07
0.659916	2.26e-07	2.47e-07
1.13672	2.72e-07	2.82e-07
1.6149	2.47e-07	2.31e-07
2.0899	3.23e-07	3.23e-07
2.5682	2.52e-07	3.51e-07
3.04532	2.51e-07	2.99e-07
3.52244	2.15e-07	2.88e-07
4	2.56e-07	3.9e-07
4.47712	2.34e-07	2.46e-07

## Sheet: ED Figure 5D
log[TMA], nM	JAK2(JH1domain-catalytic)
-1	5.95e-07	4.44e-07
-0.29414	7.92e-07	5.51e-07
0.181844	5.35e-07	4.42e-07
0.659916	5.37e-07	5.14e-07
1.13672	5.41e-07	5.49e-07
1.6149	5.98e-07	5.69e-07
2.0899	5.4e-07	4.17e-07
2.5682	4.75e-07	5.66e-07
3.04532	6.56e-07	5.32e-07
3.52244	5.76e-07	4.6e-07
4	6.92e-07	4.3e-07
4.47712	5.03e-07	5.1e-07

## Sheet: ED Figure 5E
log[TMA], nM	NDR1
-1	6.86e-07	6.53e-07
-0.29414	7.73e-07	7.46e-07
0.181844	6.05e-07	6.85e-07
0.659916	5.41e-07	6.74e-07
1.13672	6.79e-07	7.36e-07
1.6149	6.45e-07	7.42e-07
2.0899	6.9e-07	6.83e-07
2.5682	6.35e-07	7.15e-07
3.04532	7.66e-07	7.14e-07
3.52244	5.97e-07	6.78e-07
4	7.66e-07	7.05e-07
4.47712	7.18e-07	7.16e-07

## Sheet: ED Figure 5F
Choline (nM)	IRAK4 Activity (%)
0.0001	100
0.001
0.01	95
0.1
1	97
10
100	83
10000	77

## Sheet: ED Figure 5G
TMAO (nM)	IRAK4 Activity (%)
0.0001	100
0.001	96.7
0.01	95.8
0.1	94.1
1	102.7
10	96.6
100	91.1
10000	101.5

## Sheet: ED Figure 5H
3,3-Dimethylbutanol (nM)	IRAK4 Activity (%)
0.0001	100
0.001	100
0.01	82
0.1	100
1	95
10	100
100	97
10000	162

## Sheet: ED Figure 5I
TMA (nM)	IRAK1 Activity (%)
0.3	106	109
1		96
3	101	136
10	98	108
30	96	70
100	78	84
300	88	92
1000	99	114
3000	90	86
10000	96	89

## Sheet: ED Figure 5J
Time		total SAP/JNK mean	phospho SAP/JNK 1	ratio pSAP/JNK/ total SAP/JNK
0 min	PA	0.473528	0.464362	0.980644
	PA	0.579686	0.429218	0.740432
	PA	0.428616	0.417418	0.973875
	PA +TMA	0.241383	0.252763	1.04715
	PA + TMA	0.175638	0.16051	0.913866
	PA + TMA	0.306703	0.19959	0.650758
60 min + PALM	PA	0.379613	0.308129	0.811693
	PA	0.325088	0.251086	0.772364
	PA	0.289154	0.243472	0.842015
	PA +TMA	0.393991	0.293133	0.744009
	PA + TMA	0.322977	0.224335	0.694587
	PA + TMA	0.389809	0.232135	0.595511

[truncated: 1 more sheets: ED Figure 5K]
