# Supplementary material for: Inhibition of IRAK4 by microbial trimethylamine blunts metabolic inflammation and ameliorates glycemic control
Source: Nat Metab. 2025 Dec 8;7(12):2531–47. doi: 10.1038/s42255-025-01413-8 (PMC12727497; doi:10.1038/s42255-025-01413-8)
Supplement: Supplementary file 13 — Statistical Source Data and/or gels. [file 42255_2025_1413_MOESM13_ESM.xlsx]

## Sheet: ED Figure 6A
Time		phospho IRAK4 (Thr345/Ser346)	IRAK4	ratio pIRAK4/IRAK4
0 min	PA	64	493	0.129817
	PA	97	612	0.158497
	PA	101	551	0.183303
	PA +TMA	41	384	0.106771
	PA + TMA	41	529	0.0775047
	PA + TMA	18	579	0.0310881
60 min + PALM	PA	112	494	0.226721
	PA	93	597	0.155779
	PA	111	627	0.177033
	PA +TMA	46	517	0.0889749
	PA + TMA	70	459	0.152505
	PA + TMA	52	443	0.117381

## Sheet: ED Figure 6B
Time		phospho IKKa/b (Ser176/180)	IKKa/b	ratio pIKKa/b / IKKa/b
0 min	PA	248	461	0.537961
	PA	267	461	0.579176
	PA	263	432	0.608796
	PA +TMA	215	419	0.513126
	PA + TMA	187	469	0.398721
	PA + TMA	195	484	0.402893
60 min + PALM	PA	476	544	0.875
	PA	371	508	0.730315
	PA	446	485	0.919588
	PA +TMA	246	629	0.391097
	PA + TMA	213	459	0.464052
	PA + TMA	213	458	0.465066

## Sheet: ED Figure 6C
	Palmitate	pIRAK1	tIRAK1	ratio pIRAK1/tIRAK1
Vehicle 1	0 min	1.31237	0.814634	1.61099
Vehicle 2	0 min	1.26139	0.715556	1.76281
Vehicle 3	0 min	0.674038	0.59127	1.13998
TMA 1	0 min	0.230097	0.754808	0.304842
TMA 2	0 min	0.21982	0.681416	0.322593
TMA 3	0 min	0.801709	0.756219	1.06016
Vehicle 1	60 min	2.58125	1.13245	2.27935
Vehicle 2	60 min	2.44294	0.916667	2.66503
Vehicle 3	60 min	1.73537	0.901042	1.92596
TMA 1	60 min	1.31099	1	1.31099
TMA 2	60 min	0.843243	1.01863	0.827818
TMA 3	60 min	1.79873	1.0303	1.74583

## Sheet: ED Figure 6D
	Palmitate	pNFkB	NFkB	ratio pNFkB/NFkB
Vehicle 1	0 min	0.570588	1.58791	0.359332
Vehicle 2	0 min	0.314423	1.55135	0.202677
Vehicle 3	0 min	0.318919	1.46277	0.218025
TMA 1	0 min	0.315957	1.52	0.207867
TMA 2	0 min	0.330806	1.72881	0.191348
TMA 3	0 min	0.302488	1.50785	0.200608
Vehicle 1	60 min	0.882873	1.65625	0.533055
Vehicle 2	60 min	0.660759	1.51825	0.435212
Vehicle 3	60 min	0.83125	1.53285	0.542292
TMA 1	60 min	0.565823	1.54088	0.367207
TMA 2	60 min	0.577778	1.61905	0.356863
TMA 3	60 min	0.336145	1.53704	0.218696

## Sheet: ED Figure 6E
Palmitate stimulation (min)	Sample	IL6 (pg/ml)
0	Vehicle	81.552
0	Vehicle	79.397
0	Vehicle	78.037
0	Vehicle	78.814
0	Vehicle + TMA	80.581
0	Vehicle + TMA	71.514
0	Vehicle + TMA	76.729
0	Vehicle + TMA	74.514
60	Palmitate	91.033
60	Palmitate	90.059
60	Palmitate	91.157
60	Palmitate	87.775
60	Palmitate + TMA	72.169
60	Palmitate + TMA	83.531
60	Palmitate + TMA	81.093
60	Palmitate + TMA	75.687

## Sheet: ED Figure 6F
Palmitate stimulation (min)	Sample	AKT	pSer473AKT	ratio pAkt/AKT
0	vehicle	2.13333	1.30435	0.611413
0	vehicle	2.0553	1.06338	0.517385
0	vehicle	2.15455	1.5292	0.709754
0	vehicle + TMA	2.71779	1.88636	0.69408
0	vehicle + TMA	3.05	2.12903	0.698043
0	vehicle + TMA	2.58442	1.4127	0.546622
60	vehicle	2.17961	0.810734	0.371963
60	vehicle	2.27749	1.07143	0.470443
60	vehicle	2.2622	0.964706	0.426447
60	vehicle + TMA	2.85517	1.91803	0.671775
60	vehicle + TMA	2.53061	1.39116	0.549731
60	vehicle + TMA	2.29858	1.09441	0.476123
