# Supplementary material for: Inhibition of IRAK4 by microbial trimethylamine blunts metabolic inflammation and ameliorates glycemic control
Source: Nat Metab. 2025 Dec 8;7(12):2531–47. doi: 10.1038/s42255-025-01413-8 (PMC12727497; doi:10.1038/s42255-025-01413-8)
Supplement: Supplementary file 14 — Statistical Source Data and/or gels. [file 42255_2025_1413_MOESM14_ESM.xlsx]

## Sheet: ED Figure 7A
	Representative agarose gel

## Sheet: ED Figure 7B
Time (Days)	WT LC-HFD									Irak4 -/- LC-HFD
0	25.1	31	17.3	20.6	17.7	18.9	21.1	17.4	17.5	19.9	17.8	20.4	21.7	17.6	18.8	20.5	21.8	19.1
7	30.2	37.2	18.4	24.6	19.5	21.9	25.8	19.4	18.7	20.2	19.5	21.3	25.9	19	20.3	21.4	25.2	22.5
14	33.3	41.1	19.5	25.8	19.8	23.8	29	20.6	19.6	20.6	21.3	22	28.1	19.6	21	24.6	27.8	25.3
21	35.3	42.7	20	26.5	21.8	26.4	31.5	20.5	20.1	21.8	22.7	22.5	30.9	19.6	23.5	23.4	27.9	26.5
28	37.5	44.7	21.9	30.7	21.2	28.1	34.2	20.4	21.3	23.3	24.2	23.2	33.8	20.6	23.5	26.4	30.1	31.1
35	38.4	46.5	22.3	34.4	24.9	29	36.7	21.9	22.2	25	26.3	24.9	36.3	21.3	26.8	29.5	30	33.2
42	41.4	48.4	23	35.6	28.7	31.4	41	22.4	24.1	28	30.1	24.4	39.7	22.9	28.7	31.1	32.9	37.8
49	41.9	50	25.7	35	26.8	30.1	40.9	24.3	24.7	30.8	29.6	25.5	42	23.2	33.7	31	33.3	40.2
56	43.3	50.5	26.6	36.5	29.3	31.8	43.3	26.3	26.9	31.7	29.3	26.4	43.3	28.5	32.4	31.6	34.2	42.3

## Sheet: ED Figure 7C
	LC-HFD												LC-HFD PF0665
	23.9	21.2	25.2	25.1	26.4	25.9							23.7	22.7	23.1	25.2	21.9		24.9	24.9	22.7	21.7	26	24.5	22.7	23
	27.2	22.4	26.3	26.4	28.2	27.7							25.4			24.7	23.6			26.3	24.1	23.3	27.4	25.8		23.9
	28.2	23.7	26.7	26.9	28.8	28.2							24.8			25.9	24.8			26.8	24.5	23.9	28	26.8		24.4
	29.7	24.2	28.1	28	29.7	29.5							26.2			27.4	26.2			27.7	25.6	25.5	29.4
	30.7	24.8	29.4	29.2	30.4	30.9							27.2			28	26			27.3	25.6	26.6	29.9
	31.8	25.7	30.6	30.7	32.1	32.6							28.3			28.5	27			29.5	26.3	28	30.2
	32.1	26.8	30.8	30.9	31.9	32.8							29.7			29.1	27.1			30.5	26.4	27.7	30.7
	34.6	28.1	32	32.4	33.1	34.5							30.2			30.9	28.2			32	27.5	29.1	32.4
	35.1	27.9	31.2	31.5	32.4	33.8							30.5			30.4	27.8			32.4	26.4	28.7	31.7
	35.2	28.4	31.8	32.6	33	35.1							30.3			30.7	28.3			32.7	26.8	29.1	32.4
	35.4	29.1	33.5	34.1	33.6	37							31.8			30.3	30.2			33	27.5	29.3	34

## Sheet: ED Figure 7D
LC HFD	PF
8.97	191.54
3.15	62.05
46.4	320.04
	67.97
